# Supplementary material for: The diversity and specificity of the extracellular proteome in the cellulolytic bacterium Caldicellulosiruptor bescii is driven by the nature of the cellulosic growth substrate
Source: Biotechnol Biofuels. 2018 Mar 23;11:80. doi: 10.1186/s13068-018-1076-1 (PMC5865380; doi:10.1186/s13068-018-1076-1)
Supplement: Supplementary file 2 — Additional file 2: Table S2. Normalized matched ion intensity measurement using mass spectrometry. [file 13068_2018_1076_MOESM2_ESM.xls]

## Sheet: Table S2A
Table S2: Normalized matched ion intensity measurement using mass spectrometry
Accesion_no	Locus_tag	Protein_desc	PepCount	GLU_1	GLU_2	GLU_3	CB_1	CB_2	CB_3	AVI_1	AVI_2	AVI_3	SWG_1	SWG_2	SWG_3	XYLN_1	XYLN_2	XYLN_3	XYLO_1	XYLO_2	XYLO_3
643716630	Athe_2264	periplasmic binding protein/LacI transcriptional regulator	13	15.2857	14.6893	15.807				15.9846	14.2309	14.3335	16.8926	16.8384	15.4039	15.9799	14.478	14.29	17.4041	16.7645	17.0105
643715503	Athe_1137	2C-methyl-D-erythritol 2,4-cyclodiphosphate synthase	6			14.1544				13.5255									14.826	14.5057
643714857	Athe_0469	GCN5-related N-acetyltransferase	7	11.8731	15.3632	12.696	13.9095	13.4421	12.2697	12.1507		12.2425						14.051
643714856	Athe_0468	glycoside hydrolase clan GH-D	8			11.4621				13.7191	13.3499								14.1438	15.3177	11.4762
643716183	Athe_1806	DNA polymerase III, alpha subunit	6			13.512			14.9253	14.6763				14.2735					13.9103
643716180	Athe_1803	ABC transporter related	6		15.8175	17.612	13.7162		15.6267		16.624		14.3083	15.4678	13.3575	14.2741	15.5734		14.2114	13.355	14.2662
643716747	Athe_2384	4-deoxy-L-threo-5-hexosulose-uronate ketol-isomerase	11	12.8015					14.8492	14.2453	14.0763	12.7914							15.1902	14.5859	13.8268
643716746	Athe_2383	2-deoxy-D-gluconate 3-dehydrogenase	11		15.375	15.3804			16.5768	17.1834	16.2752	16.1239					14.5357		17.8626	18.0535	17.2972
643716749	Athe_2386	2-dehydro-3-deoxyphosphogluconate aldolase/4-hydroxy-2-oxoglutarate aldolase	9	14.1021	15.6675	14.3091	15.3107			16.3141	15.1132	14.9052				13.6122			16.6598	16.2428	15.1375
643715434	Athe_1068	ribosomal protein L31	6	13.5446	14.1897	14.8323			14.7855							12.0225
643714929	Athe_0546	aminotransferase class I and II	24	14.3058	14.5316	16.5036	14.784	14.4978	17.0645	15.7158	13.7457	13.9325	14.2785				11.9745		14.8049	14.704	14.2992
643714928	Athe_0545	protein of unknown function DUF74	4	15.1351	15.5967	17.4664			15.4447	15.9881	16.108								16.1876
643714671	Athe_0273	periplasmic binding protein	6				13.8505							15.6886		14.3662	15.2163	14.0048	14.504		14.2621
643716291	Athe_1919	ribosomal protein S20	7	15.8385	17.6437	18.008	15.9161		14.1704		13.8627	13.5872	13.8558	15.0719							13.3894
643716299	Athe_1927	Beta-galactosidase	10			14.7268	12.5995			15.1922	14.8122	14.8453							14.7096	14.9462
643715729	Athe_1364	von Willebrand factor type A	25	16.0058	16.4736	16.535	16.3047	15.1832	16.067	14.988	15.2052	14.7927		17.2545		14.7353	14.945	15.8798	15.2849	16.0133	14.8919
643715721	Athe_1356	hypothetical protein	12	11.5373	12.3525	11.6302	12.136	11.5792	12.8337	12.3088	11.9849		11.7491	12.6246	12.0737	11.3088	11.9639	10.8318	12.0322	12.9087	11.1857
643715726	Athe_1361	methylthioadenosine phosphorylase	21	16.4227	16.8048	16.9917	16.9882	16.7894	17.9112	18.4352	17.6173	16.5567	16.1275	16.1575	15.1323	15.7984		15.7391	18.575	16.774	18.0734
643715725	Athe_1360	translation initiation factor, aIF-2BI family	16	15.2657	15.122	16.0237	14.7939	13.7325	15.6317	16.8102	16.7724	15.3682	15.7633	16.1358		12.0376			17.0441	16.4583	15.9623
643715500	Athe_1134	dihydrodipicolinate synthase	25	15.1255	16.1998	16.771	15.0562	14.877	16.2393	18.0036	16.5088	15.8677	14.2025	14.109	14.7641	14.4133	14.7087	13.5072	16.9711	15.9611	17.1556
643715501	Athe_1135	aspartate-semialdehyde dehydrogenase	15	16.4321	16.8173	16.9353	15.4775	15.4453	16.6963	16.3518	16.3753	12.6866	14.6678	14.3158	15.9161	15.2007		13.2477	16.3871	16.1527	16.6427
643716145	Athe_1768	methyl-accepting chemotaxis sensory transducer	15	14.341	15.6598	15.0357								15.6889		15.2662	13.7352		17.0067	15.6758	16.8594
643716160	Athe_1783	basic membrane lipoprotein	19	15.6784	15.9479	15.7556	15.7875	14.8999	14.0949	14.3286	14.6331		16.7077	16.7705	14.9581	16.6256	15.6143	15.9949	15.539	16.761	14.8515
643715984	Athe_1615	cysteine synthase A	11	15.5619	15.9257	16.3745	15.2976	14.5565	16.4898	16.1406	16.0043	14.8559							16.9714	16.3591	17.1876
643715985	Athe_1616	hypothetical protein	13	16.1459		17.6779			15.2127	17.6537		14.926	15.3994					11.9917	16.8539	15.77	14.858
643714456	Athe_0046	adenylosuccinate synthetase	19	13.1266	12.9439	14.2588	13.5263	12.126	13.9775	14.0797	13.8955	12.9904				13.3327			14.2121	13.1807	13.4757
643715854	Athe_1491	valyl-tRNA synthetase	23	15.6662	15.0046	16.4563	15.1346	14.4301	15.9424	15.729	15.5291	16.1921		12.7178		15.9647	14.588		17.1458	15.9591	17.3601
643715855	Athe_1492	desulfoferrodoxin	6	20.743	20.5273	20.0687	20.766	20.4821	21.8502	19.579	20.7299	19.4522	20.3148	21.7479	21.087	18.951	19.1467	18.9559	22.8095	22.0958	22.7426
643715856	Athe_1493	acetate kinase	24	17.2205	15.583	17.7382	16.1031	15.9003	17.3716	16.88	16.3522	16.7489	15.8567	15.0545	14.7738	14.7417	13.4605	15.691	16.9494	15.9164	16.4339
643715857	Athe_1494	phosphate acetyltransferase	24	20.1712	20.4322	20.9076	20.0794	20.0151	21.2325	19.9747	19.6598	18.6577	18.5332	18.6717	17.9813	17.9697	17.2058	16.6621	19.0329	18.7949	19.6651
643715852	Athe_1489	transaldolase	17	19.1907	19.0919	20.5216	18.6742	17.4554	18.2099	20.0704	19.4013	16.384	19.3698	17.2459	15.05	16.8988	16.5131	16.5025	20.7867	20.3409	20.0758
643714583	Athe_0181	extracellular solute-binding protein family 1	39		12.0171	13.297	11.7834			16.2439	14.3352	14.8013	16.2014	16.4351	15.3893	15.4717	15.6544	15.509	13.967	13.0288	13.7244
643715188	Athe_0810	translation elongation factor Tu	39	23.7148	23.2423	23.6025	22.6798	22.7876	23.4288	21.7729	21.0094	20.6437	20.9458	21.4096	20.1142	20.1718	20.0494	17.6284	20.6725	20.7603	22.426
643715186	Athe_0808	ribosomal protein S7	9	15.5168	13.8112	12.9051	12.5137	11.0199	12.416	13.2477			15.5799	14.2727		11.7283					13.7751
643715187	Athe_0809	translation elongation factor G	41	18.1966	17.6765	18.7181	17.8994	17.6913	18.4435	16.8182	16.1487	17.078	16.3883	16.5279	16.7135	15.5288	15.3788	14.3688	17.8496	17.4738	18.2204
643715184	Athe_0806	ribosomal protein L7Ae/L30e/S12e/Gadd45	10	13.7749		13.7774		14.6164	16.9622			13.3121	16.7536	17.1628						14.7335	15.8955
643715185	Athe_0807	ribosomal protein S12	7		16.0146	17.4327	15.7608
643715182	Athe_0804	DNA-directed RNA polymerase, beta subunit	21	12.9777	12.4939	15.0511	13.7765		12.3359					12.7311		12.8119			13.733	12.8272	13.8453
643715183	Athe_0805	DNA-directed RNA polymerase, beta' subunit	18	12.1055	12.52	14.5601	12.3993		13.6217	13.6959				13.2315		12.2764			11.9175	14.4361	14.9027
643715808	Athe_1445	phosphoribosylaminoimidazolecarboxamide formyltransferase/IMP cyclohydrolase	11	15.5579	13.4209	16.4092	13.3843	13.3734	15.7668	14.7615	14.3349
643717010	Athe_2641	redox-active disulfide protein 2	6		14.6344		12.7804	12.5593	14.9166	15.5004	13.1196	15.3958	17.7283	15.6485	16.2448				15.7065	17.2327	16.0214
643715223	Athe_0845	phospho-2-dehydro-3-deoxyheptonate aldolase	19	15.2298	16.7438	18.7075	15.9865	16.164	18.1599	16.79	14.5284	14.574		15.374		16.6764	15.743	13.5007	16.329	15.6436	17.1035
643715221	Athe_0843	3-phosphoshikimate 1-carboxyvinyltransferase	21	15.9741	15.493	16.448	15.2855	15.493	16.1638	15.5042	15.2462	16.1992				15.2507	13.7436	13.2113	14.5841	15.3731	13.9666
643715220	Athe_0842	transcriptional regulator, DeoR family	15	14.4386	13.7323	14.97	12.5291		14.2994	14.5869	13.1642	14.6644	14.672	14.2563			13.6736		13.8743	14.0709	13.0535
643715227	Athe_0849	extracellular solute-binding protein family 1	28							15.8059	13.9084					17.4284	17.439	18.1451
643715225	Athe_0847	extracellular solute-binding protein family 1	35							16.6981	15.0795	16.3797	16.7201	16.6057	16.6628	19.6992	19.6998	19.5579	18.3237
643715224	Athe_0846	histidinol-phosphate aminotransferase	17	16.1444	14.9859	16.4532	15.8535	15.4895	16.5272	15.1944	15.5996	14.0625	13.9832			13.284	13.4686	13.9682	16.038	15.4277	15.7793
643716567	Athe_2199	ribosomal protein L28	3	14.2042	16.9271	17.2154
643716566	Athe_2198	protein of unknown function DUF43	19	18.3044	16.4437	17.8071	17.3638	16.9623	19.3149	17.0173	15.4442	16.4539	17.9687	17.5074	17.5701	17.0215	14.4018	15.399	17.0117	16.0852	18.0172
643716621	Athe_2255	glutamyl-tRNA synthetase	12		16.027	14.5973	15.7138		14.6296	15.4171	16.1711	14.5214							15.3522	18.1817	16.7367
643715535	Athe_1170	signal recognition particle-docking protein FtsY	4		14.2409	14.0163	15.4781	13.5666	13.0187
643715534	Athe_1169	chromosome segregation protein SMC	8	13.2264		14.5958	12.6917		12.6185	12.8797	11.8504								14.473		15.9159
643714848	Athe_0460	glycosyltransferase 36	33	16.2931	16.8008	16.6561	18.1442	17.6362	18.6242	20.2876	19.9916	19.1861	16.7216	15.3795	12.9756	15.0357	15.1188	15.3665	17.8873	17.5204	18.1437
643715530	Athe_1164	Stage V sporulation protein S	7	13.8962	15.0776	15.9784	13.5721	12.5712	13.7698		12.5453		15.5674	16.144	15.0375	13.7177		13.1123
643714846	Athe_0458	beta-galactosidase	11	13.3675	13.5194	14.2209	13.6378	12.8673	14.366	14.168	13.9523	13.5804							14.5226	15.7814	13.4563
643714847	Athe_0459	glycosyltransferase 36	38	14.1901	15.7447	14.8332	16.087	16.3617	16.4267	18.0653	17.5756	17.8669	14.7058	13.545		13.3534			16.9578	15.5537	17.218
643714841	Athe_0453	hemerythrin-like metal-binding protein	12		14.3125	15.9252		15.4705	15.2219	15.7389		14.9212	16.6142	14.7347	15.2517	14.6042	15.3435	15.5999	15.4784	16.1559	16.4459
643716195	Athe_1818	nucleotide sugar dehydrogenase	10		15.0731	15.9359	16.5318		16.2619	18.1578											16.97
643716190	Athe_1813	ribosome recycling factor	13	12.6475	15.1987	13.9144	12.6525		15.7102	15.6655	14.9573	14.858	16.4897	16.6327	15.0424	15.7476	15.7691	14.3227	16.3352	15.0043	16.5788
643716192	Athe_1815	translation elongation factor Ts	24	18.2462	17.7222	19.3468	18.4924	17.8929	17.8884	18.8355	18.2477	17.7066	18.0202	18.082	17.0098	17.2591	16.6597	16.4533	18.6536	18.7035	18.7609
643716193	Athe_1816	ribosomal protein S2	17	13.6823	15.3566	16.2899	14.5368	14.3863	15.5918	15.1244	13.7507		15.5708	14.582			13.0972		14.7175	14.556	15.8514
643716752	Athe_2389	Xylose isomerase domain protein TIM barrel	11	16.5882	17.7115	18.3927	17.2484	16.869	17.9402	15.4135	16.8428	18.3369	17.1394	16.7305		16.4403			15.5682	15.5443	14.4895
643715406	Athe_1040	methionyl-tRNA formyltransferase	6	13.6153	12.761	11.7361	13.1208	12.6492	12.5924
643715405	Athe_1039	peptide deformylase	6	13.1285		14.9609	15.0816				13.7643								13.1487		15.978
643714931	Athe_0548	anaerobic ribonucleoside-triphosphate reductase	16		14.7208	14.8007			15.0203										16.15	15.3934	17.1355
643714935	Athe_0552	glucokinase, ROK family	10		12.0831	13.2613	13.6839	12.5411	14.2136	14.9235	13.0463	15.5876							14.4152	13.545	12.5607
643714936	Athe_0553	lipolytic protein G-D-S-L family	6	16.4168	16.0359	17.2626	15.9368	13.438	17.3468	18.0881	17.1143	17.1899	14.6319						15.5611	15.2345	18.7107
643714938	Athe_0555	glycogen/starch synthase, ADP-glucose type	10		14.6431	15.8276			15.2511	15.0843	14.1945		12.712		14.4244				16.1232	11.3905	14.8604
643716281	Athe_1909	pyridoxine biosynthesis protein	13	14.0671		15.0321				15.3115						13.4372	13.9329		11.9409
643716283	Athe_1911	amidohydrolase	4			13.4309				13.4838									14.6357
643716285	Athe_1913	extracellular solute-binding protein family 5	41	17.6561	19.3715	19.2317	19.5848	17.6207	18.9467	17.9532	16.8695	15.9864	16.9066	17.9544	17.0468	19.5243	18.4356	17.4906	19.6342	17.8075	20.0077
643715714	Athe_1349	isoleucyl-tRNA synthetase	34	16.1568	15.4341	17.3234	16.0658	14.9056	17.2645	16.9925	15.851	14.9935		15.9872		15.6405	14.1467	14.2215	17.2123	16.807	16.2564
643715898	Athe_1529	ribosomal protein L10	12	16.4946	13.2207	17.3182	16.5609		16.0614	16.4217				17.1	15.5091	16.8466			18.1311	15.0219	16.1981
643715899	Athe_1530	ribosomal protein L1	15	14.915	15.081	15.7713	13.3955	13.2846	14.175	13.6023	12.6263		15.4255	15.3485	15.2126	13.7745	12.4251	13.1129	13.794	13.896	13.75
643716370	Athe_1994	D-isomer specific 2-hydroxyacid dehydrogenase NAD-binding	10			14.2458	14.841	12.6919	14.9576	15.5043	14.774	14.6126	15.0305	12.7134						14.857	14.267
643714663	Athe_0264	hypothetical protein	31	24.4865	24.4849	24.8698	26.6492	25.5506	26.624	25.492	25.7511	24.5314	24.4163	24.771	24.1904	24.9876	24.6296	24.3	25.0224	24.8447	24.4827
643714441	Athe_0031	pyridoxal-phosphate dependent TrpB-like enzyme	9	16.1195	16.9473	16.9927	15.8507		16.1006	16.5672	16.2105	14.814				16.1277			16.9775	16.5331	15.1846
643714442	Athe_0032	KWG Leptospira repeat protein	14	14.3502	14.9125	14.2543	14.1358	12.5589					15.0022	15.4856	13.7444	14.6674	14.5617	13.8834	14.5945	14.2182	14.948
643714591	Athe_0190	Peptidase M23	5	15.8059					17.9841							17.1909	14.8052	15.7997	19.5216		20.2701
643715887	Athe_1518	nitroreductase	7	18.2241	15.2384	18.4392	17.6702	17.8454	18.5792	18.0103	15.1706	15.0561	13.1126			17.1144	15.907		17.9934	17.5832	17.6998
643715886	Athe_1517	protein of unknown function UPF0047	6			11.9087	12.7065		11.7914	12.6982	13.2043								12.4633	12.2318	12.988
643717029	Athe_2663	CRISPR-associated protein, Csh2 family	20	14.4308	14.2966	15.0009			13.1937	15.259	15.5236	14.8238
643717022	Athe_2654	hypothetical protein	7			13.1893	14.8947	13.0418	14.2246	14.7204	13.9362		15.3908	15.537	15.249		15.1153		17.1633	16.0457	15.4684
643717021	Athe_2653	hypothetical protein	26	17.0378	17.0292	17.2237	19.0345	17.6218	16.9417	17.5998	19.4262	19.0524	18.2745	16.9557	17.2469	17.5435	17.4028	18.0522	18.6068	17.6271	17.8567
643716296	Athe_1924	hypothetical protein	19	16.2951	16.2052	16.6035	16.1914		14.7152	16.5224	16.1775	15.9415	17.0409	16.9107	16.9557	17.1228	14.8108	15.9775	16.439	16.7786	17.4189
643715081	Athe_0709	ATP-dependent Clp protease, proteolytic subunit ClpP	9	15.997	16.8495	17.4335	15.8611	15.2189	15.0971	15.2842	15.6668	13.8967	15.5326			14.3626		13.101	17.4765	16.6994	17.0708
643715080	Athe_0708	trigger factor	15			11.8841			11.6053	15.1055	15.3511	13.4311	14.6823	14.129	13.0453	13.9187			15.3176	13.9334	16.172
643716290	Athe_1918	L-lactate dehydrogenase	21	14.6624	16.1746	17.3221	15.2981	14.0518	15.9289	17.3018	16.4584	14.0651							17.4994	17.0462	16.4907
643715579	Athe_1214	nicotinate-nucleotide pyrophosphorylase	16	13.2419	14.4517	14.3734	13.4374	13.2109	13.0381	15.5654	15.102	14.4301	13.3085	13.8702	13.0418	11.6193	10.9979	12.8609	14.5925	15.6393	14.6451
643715159	Athe_0781	protein of unknown function DUF881	3						14.3069								11.9758			15.5616
643715151	Athe_0773	UDP-N-acetylmuramyl-tripeptide synthetase	7		13.3064	14.0088	13.6492	13.8973	14.686	13.8754
643715234	Athe_0856	mannonate dehydratase	10					15.012	18.3022	15.4488	15.3533	13.3778				16.2941		15.2387	18.1671	16.7925	18.1346
643715233	Athe_0855	Mannitol dehydrogenase domain protein	10		12.5146					14.7064	12.7396	14.0685
643716576	Athe_2209	thioesterase superfamily protein	3			16.5787		15.878	16.7986	15.569				15.9125
643716574	Athe_2207	Glycine C-acetyltransferase	20	15.4006	16.14	16.6845	16.4446	16.5667	17.0939	16.7077	15.1419	15.1863	15.8454	17.0835		15.5055	14.4322	14.7987	17.2759	14.7436	14.7474
643716610	Athe_2244	iron-containing alcohol dehydrogenase	15	14.6699	13.3787	15.4767	14.9736	13.8062	14.6919	14.5385	14.9457	15.4395						12.9247	15.9029	15.2601	12.6133
643715520	Athe_1154	3-oxoacyl-(acyl-carrier-protein) synthase III	17	18.1945	16.5001	18.3877	17.4478	16.9218	18.2546	17.3344	17.0056	15.0069	17.9317	14.8073		15.8517	15.6957		17.9039	17.4527	16.9172
643715521	Athe_1155	malonyl CoA-acyl carrier protein transacylase	14	20.5562	20.2884	20.4495	20.1132	19.704	21.817	20.1809	18.34	18.6268	19.9183	19.2477	18.9031	17.438	17.3702	17.48	18.591	18.4571	19.0356
643715522	Athe_1156	3-oxoacyl-(acyl-carrier-protein) reductase	10	13.6787	13.6076	15.6143	14.1453	14.9275	15.9938
643715524	Athe_1158	3-oxoacyl-(acyl-carrier-protein) synthase 2	17	15.8857	16.3228	17.6671	16.1266	16.6777	18.2493	16.3748	16.2895	17.7984	15.7518	15.5677	13.8383	14.6568	13.6895	14.1736	15.1456	16.1005	17.1292
643715527	Athe_1161	phosphate binding protein	4		14.8706	11.5816				12.1002
643716761	Athe_2399	SpoVG family protein	6		14.6178	15.304	16.2389	13.9343	15.6174	16.3944	16.5449		16.6093	16.2826
643714944	Athe_0561	6,7-dimethyl-8-ribityllumazine synthase	4							13.139									14.2775	14.3064	13.0603
643715704	Athe_1339	pyrroline-5-carboxylate reductase	7			14.3224				13.3238		13.0859							12.0615	13.3588	13.558
643716385	Athe_2018	hypothetical protein	8			13.2989													14.1858	14.8664	15.2009
643716386	Athe_2019	protein of unknown function DUF87	18	13.2352	13.8419	13.3225	12.7813		13.2333	13.1071	13.0267	11.5914				13.6047	13.7156	12.3533	14.4014	14.4725	14.4493
643716149	Athe_1772	inosine guanosine and xanthosine phosphorylase family	11	16.7944	16.0486		16.4462	14.1853	16.139	16.5803	17.6932	16.1822	12.0432	14.3786						17.2924	16.2828
643716148	Athe_1771	response regulator receiver protein	6	12.7221	12.6379	15.241			14.6144											13.0279
643714614	Athe_0213	short-chain dehydrogenase/reductase SDR	11	13.5531	13.479	14.6295			14.1738	15.1938	14.2325								15.2382	14.3812	14.3019
643714617	Athe_0216	phage shock protein A, PspA	22	16.9387	16.4556	17.5113	16.5383	15.4379	16.7569	16.9529	17.2647	16.3082	15.3621	15.36	10.9555	17.8431	17.6061	16.6516	18.3593	16.7176	19.1535
643714435	Athe_0023	alkyl hydroperoxide reductase/ Thiol specific antioxidant/ Mal allergen	23	18.1603	19.191	20.7986	18.1091	17.2258	17.8979	18.3959	19.5458	17.5105	19.0315	19.1047	18.7557	18.9205	18.1926	17.722	23.1479	22.7301	23.2767
643714436	Athe_0024	protein of unknown function DUF820	5																15.304	14.8507	16.1678
643716207	Athe_1830	hypothetical protein	10	17.3046	17.059	17.6692	16.7991	18.2634	19.6141				16.0413	15.5862	15.8672
643715892	Athe_1523	FAD-dependent pyridine nucleotide-disulphide oxidoreductase	28	16.6947	18.4309	18.4693	16.1956	16.5609	18.4868	13.5141	17.6075	16.2048	14.5595	14.8404	14.6733	13.6809	13.7935		15.3273	14.4036	16.2163
643715897	Athe_1528	ribosomal protein L7/L12	18	17.2977	15.4749	18.2693	16.3351	14.7431	17.371	18.6037	18.3998	18.4429	17.0331	17.6178	14.5691	16.4396		15.305	18.5686	17.1216	17.8034
643714541	Athe_0136	hypothetical protein	7		12.8015	13.4177				13.8481	13.8009
643714540	Athe_0135	hypothetical protein	11		13.799	14.802		14.1299	13.2111	14.1185	14.9844									14.3318
643714545	Athe_0140	protein of unknown function DUF324	4		14.5221	15.2476					12.4213
643714546	Athe_0142	band 7 protein	12		14.1483	14.8766				14.0432
643716650	Athe_2286	ATPase involved in chromosome partitioning-like protein	9		15.036	17.4854							17.6994			14.7132			15.2379	15.8407	17.9337
643715143	Athe_0765	peptidase M16 domain protein	16	15.6573	16.8755	16.7502	16.4547	15.8449	17.0944	16.3695	16.4255	14.1182							15.5086	16.062	15.1623
643715140	Athe_0762	glutamyl-tRNA(Gln) amidotransferase, B subunit	21	13.9702	13.7847	14.5993	12.7868	12.1868	14.058	13.7013	12.9332	13.4016	10.9367	9.89245					13.8801	13.1669	13.5811
643715144	Athe_0766	peptidase M16 domain protein	17	16.464	15.6418	16.5428	16.8524	15.4542	16.1438	16.6968	16.222	15.796				14.8456			15.183	16.5162	17.185
643716543	Athe_2178	heat shock protein HslVU, ATPase subunit HslU	7		12.3049	16.0299				14.2975									14.1734		15.6414
643716544	Athe_2179	20S proteasome A and B subunits	3			14.0065	11.5445		12.0717	13.1943	10.6914								14.6334	13.2083	13.8515
643716606	Athe_2240	hypothetical protein	17	16.5092	15.8684	18.2881	16.1484	15.3691	15.8322	19.0988	17.0419	17.3272	15.5534	16.1363	13.7639	19.8176	18.362	18.0132	19.2552	18.9507	19.5932
643716603	Athe_2237	methyl-accepting chemotaxis sensory transducer	28		13.2939	14.1067				11.7455	13.4757		11.2255		10.8611	13.053	13.4188		11.8938	11.7069	13.4928
643714957	Athe_0574	methyl-accepting chemotaxis sensory transducer	29	13.8455	14.0264	14.3585				14.3567			14.8759	12.6199		13.3592	14.1737		14.3359	12.5619	14.8153
643714955	Athe_0572	prolyl-tRNA synthetase	17	15.2333	16.1011	16.9795	15.6408	15.0004	16.5833	12.322	15.2116	14.6874				14.4286			13.9667	14.7903	15.1957
643714950	Athe_0567	xylulokinase	14	14.4453	14.2671	15.11	14.2015	14.8343	13.9317	16.3345	14.7636	14.794		13.1488		13.7093	16.9047		14.4581	13.5862	14.2519
643714958	Athe_0575	CheW protein	5			13.1962													13.6608		13.5495
643716000	Athe_1631	hypothetical protein	4	14.4644	16.0181	15.2516	14.7142	14.8565	16.4088	17.4153	15.6429	16.5291	16.1257	17.3231					16.1812	16.2955	17.7345
643715775	Athe_1412	GTP-binding protein Era	6	12.9968		13.5214	12.4283	12.8221	12.992										12.1742
643715777	Athe_1414	aminotransferase class I and II	6		12.4905					12.3042	11.3261	13.487								12.2308
643715773	Athe_1410	glycyl-tRNA synthetase	7	12.7589	11.9244	15.7159		13.6456	15.1511	13.7579				14.5405
643715772	Athe_1409	pyruvate, phosphate dikinase	98	20.7858	21.173	22.2799	20.7172	20.2251	21.4635	21.4696	21.5306	20.5756	20.1817	19.7565	18.3021	20.0794	19.1425	19.072	21.8404	21.7571	21.9635
643715778	Athe_1415	transcriptional regulator, AsnC family	9	13.0321	15.1519		14.0499	12.0859		15.7548	14.9774	12.761				13.8536		12.676	14.9463	16.0555	15.2326
643714730	Athe_0344	oxidoreductase domain protein	21	15.9404	16.197	16.8734	17.4758	16.5755	16.8032	18.3092	17.361	16.5925	15.2447	15.385	15.9901	12.9575			14.1309	13.8561	13.4917
643714731	Athe_0345	Xylose isomerase domain protein TIM barrel	16	16.594	17.1849	17.9267	17.5619	16.174	16.3289	20.2307	18.8744	17.5047	14.395	17.0224	14.5339	14.2974	13.4198		15.5198	15.4616	13.2873
643716811	Athe_2448	single-strand binding protein	7	14.1286	14.2959	15.6389			15.7335							14.6062
643716394	Athe_2028	glycoside hydrolase family 4	25	15.6948	15.1785	15.7725	14.9817	15.2133	16.1411	16.2973	16.0129	14.5575	12.829	15.6466		15.4341	14.6493	15.2007	17.3102	16.9754	16.391
643716152	Athe_1775	pyrimidine-nucleoside phosphorylase	6	14.1689	13.6728	13.8402	14.507	13.6488	14.4511	14.2248	14.2598
643716154	Athe_1777	cytidine deaminase	5							13.3627			13.9079						13.313
643715601	Athe_1236	lipopolysaccharide biosynthesis protein	4			13.8128	13.0201		11.519	13.0834	13.3032					13.4013			14.6552		12.9047
643715603	Athe_1238	nucleotide sugar dehydrogenase	20	16.0041	17.521	17.9285	17.6201	15.6494	17.106	18.5577	17.5025	16.6893	15.4702						17.3348	15.7372	17.3619
643715602	Athe_1237	Glutamine--scyllo-inositol transaminase	11	12.674		14.9684	13.7654	13.6247	14.7014	14.5966	13.5349								14.5289	13.0226
643715605	Athe_1240	hexapaptide repeat-containing transferase	7	13.8098		14.3277	14.4252			13.9523
643715604	Athe_1239	oxidoreductase domain protein	8	13.6408		15.1131			16.357	13.841									13.2151	13.2048
643714426	Athe_0012	YD repeat protein	113	16.8662	16.749	16.8553	16.1566	15.0072	17.2654	18.4418	17.7568	17.0169	17.3124	17.7071	17.0651	16.7499	16.663	16.7539	17.6319	17.7359	16.6815
643714423	Athe_0009	secreted protein	4						14.3085				15.695		16.4043
643714900	Athe_0518	pyruvate carboxyltransferase	12	16.3246	15.5162	16.5399	15.3411	15.0496	17.2018	14.8031	14.9308	14.8467				14.041
643714552	Athe_0150	phosphocarrier, HPr family	5	13.0959										15.5273							12.2294
643714550	Athe_0148	putative PTS IIA-like nitrogen-regulatory protein PtsN	5	13.5588	13.4305	14.6744
643714554	Athe_0152	Acetyl xylan esterase	6	14.3665	13.9943	15.2078				14.2843									13.5258	13.5116
643717044	Athe_2682	hypothetical protein	2					11.9495		12.0429									13.7745		12.3561
643717042	Athe_2677	hypothetical protein	7			15.9474				14.4154									16.5025	14.616	16.0467
643716977	Athe_2608	ABC transporter related	5	13.5288		16.0993															15.9501
643716975	Athe_2606	Thioredoxin-disulfide reductase	5				12.357		14.433		12.1031								13.299	14.0059	14.7725
643716978	Athe_2609	SufBD protein	7		14.634	14.2884							12.2009	14.3112	12.4879	13.5522			13.2045	15.6476	15.9226
643715179	Athe_0801	threonyl-tRNA synthetase	21	15.4546	17.0647	16.338	17.1676	15.3518	16.6451	16.6778	17.0836	16.8068	16.5426						17.4023	17.8837	17.1257
643715170	Athe_0792	tryptophanyl-tRNA synthetase	8	10.4434		13.2626	12.2201	11.297	10.8238	12.5639									12.0163
643716550	Athe_2185	Radical SAM domain protein	21		15.8371	15.362	14.4844			15.5911	14.8246	16.0244	15.3594			15.0386		15.1346	15.1138	14.5048	15.3973
643716600	Athe_2234	response regulator receiver protein	5			15.8031	16.9874	15.7865			14.4616		14.5432	17.4249			16.0038	17.3762	18.7813	18.2549	16.6819
643714891	Athe_0509	4Fe-4S ferredoxin iron-sulfur binding domain protein	3	16.4531	16.8047	16.57	16.456	16.3854	18.2301	18.3674	19.4394	13.0541	15.9119	14.5638	14.6957	12.5727	15.9946	14.3882	17.2476	16.3761	17.206
643716132	Athe_1754	peptidase M18 aminopeptidase I	12	14.314	14.7791	15.7561				14.2585	16.1009	16.2617							13.7369	14.1039	13.7743
643715628	Athe_1263	tryptophan RNA-binding attenuator protein	6	18.5395	18.5259	18.7407	17.4638	17.4812	19.4662	18.66	18.568	15.6791	15.7949	14.8758					19.5084	19.0874	18.9463
643716704	Athe_2340	carboxyl-terminal protease	12	13.7577		15.3929				13.5425	14.3582	13.372	13.9164			14.3731	14.5881	15.2617	15.4105	15.7108	14.2549
643716706	Athe_2342	S-layer domain protein	9							11.9312						12.5133	12.7111	11.8507	13.2711		13.6033
643716701	Athe_2337	flagellar basal-body rod protein FlgG	4	13.9061		14.8118													13.3004	11.9916	13.8347
643716703	Athe_2339	cell shape determining protein, MreB/Mrl family	7		14.3071	14.4836															13.1538
643716265	Athe_1893	protein of unknown function DUF1121	17	16.3048	16.9387	17.0031	16.0116	15.4312	16.803	15.2915	16.7351	15.372	16.3598	16.1338	15.6869	14.8155	15.0394		17.9982	17.2725	18.3771
643716138	Athe_1761	2-alkenal reductase	3			12.6712			11.8109	14.3521			15.6339	15.0329	13.5097	14.3673	12.7692	14.1806	14.4082	14.497
643716139	Athe_1762	hypothetical protein	4													13.5533			14.749	14.2055
644730646	Athe_1758	NA	11		17.6797	15.5448	17.1025	15.21	16.8738	17.8332	17.4576	15.5816	16.2467	15.7421	16.1715	15.3814			15.8638	16.222	16.5467
643716013	Athe_1644	gamma-glutamyl phosphate reductase	35	15.6397	15.1272	16.5934	14.8908	14.7058	15.4785	17.2763	17.1431	16.1681	16.2011	13.1618	13.4601	13.7493	13.4707	13.1517	17.1683	16.949	17.3932
643716014	Athe_1645	glutamate 5-kinase	4			13.4009				15.0688		14.7477
643715766	Athe_1403	enolase	31	18.8067	19.5035	20.4171	17.7679	17.8422	19.7065	20.9642	20.6205	20.2637	20.8006	18.1334	17.0257	18.3725	18.3409	18.1078	19.7254	20.2624	20.7933
643715767	Athe_1404	phosphoglycerate mutase, 2,3-bisphosphoglycerate-independent	11	13.9925	14.5454	17.0508	14.7233	15.0033	16.4156	14.622	14.3083	13.1619	13.9791	12.6842		14.7343			13.8941	12.445	13.6353
643715765	Athe_1402	Glucuronate isomerase	27	14.6752	15.1272	16.6815	15.203	14.3063	15.9166	17.7946	16.7588	17.1096	15.1598	15.1534		14.7357	14.4432	15.2784	17.1105	16.2798	16.6397
643715761	Athe_1397	hypothetical protein	3										14.0026	13.6445			13.6678		13.7048	14.8034	14.201
643715768	Athe_1405	triosephosphate isomerase	60	17.3824	17.4954	18.9706	17.2097	16.6335	18.0071	18.2286	17.578	16.7347	17.1916	17.3797	16.6209	15.7875	16.5415	16.43	18.0013	17.9338	17.9863
643715769	Athe_1406	glyceraldehyde-3-phosphate dehydrogenase, type I	24	22.0358	22.6901	24.0445	22.945	22.4491	20.8255	21.5539	21.1772	21.1889	21.138	21.1826	20.7823	21.1141	20.7743	19.1565	20.7124	20.3271	21.405
643714631	Athe_0231	hypothetical protein	14	15.8642	14.4283	16.175	14.4234	15.0335	15.5015	15.0067	13.7539		15.8785	16.3273	16.8732	14.7639	13.0959	13.6792	14.77	14.8624	13.5149
643715612	Athe_1247	ribosomal 5S rRNA E-loop binding protein Ctc/L25/TL5	5							14.6145				16.2998		14.6005	12.4028			13.9778	14.5665
643715614	Athe_1249	argininosuccinate synthase	13		15.4782	13.6542	15.3966	13.1622	14.6	15.175	15.9714	15.3913	14.6607						15.0633	15.281	14.6199
643715944	Athe_1573	hypothetical protein	24		12.6095		14.4247			15.6834	13.885	17.9725	16.3977	15.2777		15.8842	16.3463	14.316	17.6975	16.9052	15.8592
643714417	Athe_0003	DNA polymerase III, beta subunit	19	14.5381	13.8891	15.0543	14.3981	12.6884	14.4646	14.5558	13.7417	14.9576	14.7452	14.3044	13.4634	13.7162	12.4862	12.4095	15.3215	15.2877	16.2187
643716239	Athe_1867	glycoside hydrolase family 48	99	22.1329	22.3875	23.7584	24.298	23.2617	24.6872	21.4679	21.4668	22.1342	23.542	24.2273	22.9024	22.8128	22.3821	22.8455	22.8553	23.0826	22.9733
643716238	Athe_1866	Mannan endo-1,4-beta-mannosidase., Cellulase	30	19.4352	18.8188	19.876	20.397	19.9702	21.5526	19.6676	18.7844	18.4807	20.9844	21.7919	20.7985	20.3666	19.829	20.509	20.0687	20.1433	19.7476
643716231	Athe_1859	glycoside hydrolase family 5	44	19.3157	19.3234	20.1859	20.397	20.0771	21.8084	19.5774	18.0868	18.4113	20.6999	21.2052	20.8106	20.1585	19.9397	20.4228	20.0687	20.1433	19.7232
643716233	Athe_1861	PpiC-type peptidyl-prolyl cis-trans isomerase	11			11.9563	11.3992	11.4248	11.6244	15.2363	12.8087		13.974	14.4726	13.4323	12.0343	13.0015	12.2368	14.4656	14.7918	13.8568
643716232	Athe_1860	glycoside hydrolase family 48	85	22.6903	22.5886	23.7224	24.3612	23.3339	24.6206	20.5502	20.9658	22.1387	23.3962	23.5803	23.0911	22.707	22.4916	22.703	23.1957	23.1926	23.1056
643716237	Athe_1865	glycoside hydrolase family 9	44	19.3552	19.4705	20.7434	21.0325	20.359	21.4469	19.3161	19.2137	18.6276	20.9129	21.2783	20.2198	20.9501	20.6014	21.0177	20.9088	20.8577	20.8086
643714567	Athe_0165	alpha amylase catalytic region	17	12.4966		12.3014	11.7974	12.3186	13.9219	13.1122	12.6018		14.1531	14.9001	14.3905	12.2803			13.7758	13.5427	13.6667
643714565	Athe_0163	Rubrerythrin	26	21.8191	22.1186	22.5023	21.4043	21.2747	22.3857	21.3109	21.1007	21.3308	20.7178	21.1171	21.0352	20.9151	20.5606	19.4528	23.9065	23.4117	22.8145
643714563	Athe_0161	hypothetical protein	40	17.8046	17.6447	18.3866	18.6136	17.2858	18.6339	19.3615	18.7468	17.6709	17.1133	17.0856	16.1892	16.9116	16.7421	17.1036	18.3207	18.3692	17.5741
643714561	Athe_0159	hypothetical protein	2	16.5231	16.5555	17.057	15.6279	15.2068	15.466	17.9009		16.8294							16.487		17.4317
643717054	Athe_2695	ATPase AAA-2 domain protein	6							13.4792	14.5448									14.5862	14.775
643716946	Athe_2582	Methionine synthase	12	19.1236	17.6998	18.5695	16.9009	17.1191	17.4342	16.6094	15.5352	16.3989	18.3116	18.213	16.6715	18.5547	17.1506	16.2906	17.704	15.7667	17.5567
643716940	Athe_2576	alpha-glucan phosphorylase	19	13.9799	12.7224	15.4498	12.7745	11.0977		14.4618	13.9011	11.8926	11.5084	11.0594	12.5212	13.9255	13.8426	13.4336	15.0925	12.5936	13.4302
643716949	Athe_2585	oxidoreductase domain protein	8		12.8811	13.7547	13.0309	11.7306	12.9585		13.3337			12.4672			11.3368		15.9394	14.8818	14.7649
643716345	Athe_1973	hypothetical protein	2			15.7434	14.3854		13.484										14.528
643716497	Athe_2132	degV family protein	11	15.3466	15.5016	16.5759	15.8976	15.7931	16.16	17.887	16.2915	16.3062	16.5351	17.0838	15.5528	14.4922	13.9727	15.9017	14.9318	14.6843	15.1447
643716491	Athe_2126	aminotransferase class V	47	20.8966	20.2955	21.7111	19.9823	19.847	20.4919	22.136	21.7582	20.6659	19.1933	18.3802	17.2982	18.0882	18.0108	17.9971	21.7968	21.6736	21.8944
643716490	Athe_2125	D-3-phosphoglycerate dehydrogenase	54	19.0672	19.5072	20.6931	18.7645	17.5739	18.9705	21.3116	20.3532	20.5068	17.9279	16.693	15.7587	17.2951	17.1007	16.4918	20.1217	19.8132	19.9963
643716492	Athe_2127	hypothetical protein	3	16.6473	15.6665	17.1107			15.7262	13.8836									15.5403	14.2253	15.6807
643715161	Athe_0783	cell division protein FtsZ	9	12.3884	13.0257	14.0148			9.52922	11.8556						12.4841	11.5125	11.2997	12.0952		11.5272
643715167	Athe_0789	AMP-dependent synthetase and ligase	11	12.5808	13.1751	15.5327	14.5875	14.1031	13.2355		12.1131
643715168	Athe_0790	diaminopimelate decarboxylase	16	16.3485	17.3342	18.3932	17.8326	16.4925	18.234	15.9505	15.9419	12.0831							15.6375	17.2746	16.2613
643716227	Athe_1855	Pectate disaccharide-lyase	37	16.3407	16.9677	17.3121	17.3783	17.2836	17.7396	17.975	18.389	18.6232	19.0332	19.3747	17.9334	16.9709	18.531	17.0912	18.7191	18.4339	18.229
643716225	Athe_1853	Cellulose 1,4-beta-cellobiosidase	26	16.0048	16.5548	18.5071	17.7605	16.9319	18.4895	15.291	14.4406	16.8773	17.5763	17.6888	17.2873	17.4874	16.8416	17.2538	17.4296	17.1998	17.6862
643716833	Athe_2470	hypothetical protein	7			15.9474				14.4154									16.5025	14.616	16.0467
643715573	Athe_1208	protein of unknown function DUF965	5				11.2554						15.0017		14.4874				12.34	14.3528
643714889	Athe_0507	2-isopropylmalate synthase/homocitrate synthase family protein	40	15.47	15.1486	16.7462	15.5382	14.9839	15.7338	16.5015	16.1651	16.6934	14.8926	13.5975	12.47	14.9045	13.4992	13.9536	17.1708	16.5477	16.662
643715571	Athe_1206	ribosomal protein L20	9	13.4483	13.0706	15.3492	12.1945	11.853					15.1412	14.358	12.2031				13.7893	11.992	13.467
643715570	Athe_1205	ribosomal protein L35	3	15.7564	16.7824	15.6601				14.1722
643715577	Athe_1212	quinolinate synthetase complex, A subunit	14	13.2876	13.0687	15.2443	14.2349	14.4593	14.6152	14.4124	14.0629	15.1424	16.5355	15.0459		13.6996			13.887	14.9239	15.3345
643714886	Athe_0504	ketol-acid reductoisomerase	36	20.0432	20.1627	21.461	19.9189	18.7507	20.2554	20.5826	20.5603	20.3126	19.2174	18.2808	17.6632	19.0061	18.4106	18.2743	21.4097	21.6632	22.3505
643714887	Athe_0505	2-isopropylmalate synthase	33	16.8819	17.8613	19.0843	16.5062	16.2283	17.1542	18.4971	16.7522	17.582	18.5721	16.6332	16.8291	16.0811	16.8484	15.3772	18.7372	18.7877	18.976
643716718	Athe_2354	glycoside hydrolase family 3 domain protein	43			14.0668		13.0222	14.9846	16.3	18.3326	16.5971	14.4414	14.4384	13.3445	17.7669	17.1418	16.7476	15.5008	14.6079	15.3259
643716711	Athe_2347	hypothetical protein	5																14.4683	16.5001	12.2381
643714976	Athe_0593	aspartyl-tRNA synthetase	28	13.0919	14.0741	14.5195	13.1508	13.2772	14.6309	14.1499	13.2778	13.1444	13.7573		13.1092				14.5377	14.4593	15.2169
643714977	Athe_0594	Cellulase	15				13.7629		14.9339	15.1825	13.6253	15.4665	15.09	16.2866	15.03	13.9629	13.4216	14.202	14.5094	14.8524
643715286	Athe_0917	hypothetical protein	14	15.554	14.1899	15.871	15.7383	15.5162	15.1578	16.3389	16.5143	13.9262	16.6931	15.3261	16.2991	13.5518	17.4016	15.9496	16.5752	15.0187	16.2731
643716003	Athe_1634	GTP-binding protein YchF	5		13.5558	14.7225	15.2746
643716007	Athe_1638	Aldose 1-epimerase	8	14.2334	13.2204	14.2802	14.1088	15.0688	15.4446	14.6626	13.416	12.1642							15.0566	14.9015	13.9567
643715753	Athe_1388	Extracellular ligand-binding receptor	33	15.4085	15.9509	16.6711	16.7892	15.4133	16.3182	16.206	14.9437	15.8114	17.0303	14.6605	15.0091	16.901	15.7201	15.9238	17.6844	17.2319	17.865
643715754	Athe_1389	Protein of unknown function DUF1867	5	17.1253	15.3011	17.991	16.0896	12.3277		16.8424	15.1252								18.112	17.8284	17.1558
643715592	Athe_1227	pantetheine-phosphate adenylyltransferase	5			12.1115				13.1858	13.4589
643715595	Athe_1230	Patatin	2	14.7783		16.6797													16.8043	15.3403
643715597	Athe_1232	acyl-CoA dehydrogenase domain protein	4		14.6964	15.2025			13.5863										14.9754
643714627	Athe_0227	glycoside hydrolase family 2 sugar binding	9			11.7788			12.4655	13.6827		13.4653							13.7664	13.0646	13.7204
643714623	Athe_0222	hypothetical protein	28	12.9052	13.0155	14.1031	13.8865	12.1574	13.7095	15.0956	14.1219	15.7836	14.0037	13.7077	13.9957	12.568	12.7777	12.1293	14.841	14.2475	14.1553
643715971	Athe_1602	hypothetical protein	18	10.1925	10.6562	14.0187			13.7446	12.2637			13.7201	13.5993			11.4967		12.4484		12.1325
643716229	Athe_1857	glycoside hydrolase family 48	86	22.6341	22.7946	23.7098	24.3757	23.3141	24.6206	20.7404	21.0503	21.6422	23.0219	23.5617	22.0045	22.9381	22.4624	22.9299	23.2576	23.3118	23.2599
643714714	Athe_0324	homocysteine S-methyltransferase	11	15.8744	15.0698	16.972	15.3731	14.4928	15.4364		14.1666			15.4757
643714715	Athe_0325	homocysteine S-methyltransferase	9	11.4954	13.8649	15.4034	14.5072
643714575	Athe_0173	transcriptional regulator, AbrB family	20	20.426	20.822	21.8108	20.3507	20.6081	20.5634	19.9152	19.6547	19.8582	19.519	19.9189	19.8444	19.3416	19.0456	19.4009	19.6824	19.7882	19.8914
643714576	Athe_0174	extracellular solute-binding protein family 1	12										16.4634	14.4019	15.2318			14.3821
643717063	Athe_2704	metal dependent phosphohydrolase	17	14.3511	12.8911	15.2842				16.1346		13.1122							16.1076	14.1888	15.5693
643717062	Athe_2703	CRISPR-associated protein, Csm2 family	16	16.3533	15.5485	16.29	13.9037	12.9157	13.2264	16.9534	16.2235	15.2463			11.6971	15.4252		13.2718	17.6071	15.8882	16.8819
643717061	Athe_2702	CRISPR-associated RAMP protein, Csm3 family	15	17.7123	17.1295	18.2893	16.6902	14.4391	15.1486	18.5923	17.509	17.2684	15.2366	14.5011		17.0258	16.5333	16.3602	17.9625	17.0302	17.4539
643716008	Athe_1639	inosine-5'-monophosphate dehydrogenase	24		14.6775	15.633	12.8467	12.8411	15.2328	14.7101	14.1082		15.5792	14.4544		15.2594	14.2052	15.5198	14.6037		14.4214
643716488	Athe_2123	Cof-like hydrolase	9		13.5025	12.5698	12.3733	11.9057	12.4456		12.3981		14.5579					12.6298	13.6949	14.7733	14.2349
643716489	Athe_2124	hypothetical protein	26	14.598	13.2423	16.0808	14.6928	14.3961	15.5368	15.5655	15.4681	14.2091	15.688	14.8664	12.5713	14.2672	12.0422	12.1268	14.4129	15.7925	15.3929
643716487	Athe_2122	S-adenosylmethionine decarboxylase proenzyme	5		11.9894	13.7573			14.496				15.2167	14.8164	13.6907				15.3558
643716485	Athe_2120	Ig domain protein group 2 domain protein	34	14.1118	13.5396	14.41	14.503	13.8743	14.7839	14.9834	15.1961	14.3684	15.2185	14.3346	13.9768	15.1388	15.1913	13.9157	15.2127	15.3509	15.1153
643716483	Athe_2118	PfkB domain protein	8	12.132	10.9575	10.4191		9.19741	11.6921	11.1372	12.6182								12.1924	12.7517	10.9834
643716480	Athe_2115	diaminopimelate epimerase	15	17.4587	16.627	17.2981	15.5318	15.9177	17.4921	17.4771	16.4053	15.1384	15.9719	13.9071	12.2218		15.3764	14.9485	17.8313	18.0569	17.7664
643716481	Athe_2116	protein of unknown function DUF711	10	13.9012		16.1313			14.2955	16.7643	12.8554	15.3239							16.6464	15.5248	15.4684
643716826	Athe_2463	hypothetical protein	9													14.5874	15.7879	15.6392	15.0472	16.0455	15.2833
643716827	Athe_2464	hypothetical protein	25	15.1652	15.0303	17.3739	15.2576	13.7911	15.0702	16.5035	14.5254	14.1774	16.0685	16.9862	15.946	18.4133	18.1728	18.2966	17.7943	17.2888	17.0827
643715029	Athe_0648	histone family protein DNA-binding protein	14	20.014	21.1075	22.2446	22.4112	19.8971	21.4976	21.0456	20.8282	22.1985	21.8159	21.9136	19.7665	20.6229	19.9838	20.1019	21.5307	20.6156	21.5983
643715028	Athe_0647	MazG family protein	3	12.0191		14.5382	12.0463				12.3176
643715020	Athe_0639	PpiC-type peptidyl-prolyl cis-trans isomerase	7				14.6695			15.8333	14.2594						13.5674		15.3069	15.1153	16.0988
643715022	Athe_0641	hypoxanthine phosphoribosyltransferase	9	15.2329	15.7165	14.6928	14.9648	14.8027	15.3893										13.235		13.903
643715025	Athe_0644	glutamate synthase (NADPH), homotetrameric	12	16.1642	15.613	16.2335	16.604	15.4637	16.6791		14.0972										16.5977
643715024	Athe_0643	glutamine synthetase, type I	16	15.4272	14.8154	16.0771	15.5678	13.9793	15.5548	17.5525	16.835	16.2456	12.4655	12.2921		13.9909	12.8658	12.9351	15.9624	16.6482	16.9559
643715026	Athe_0645	oxidoreductase FAD/NAD(P)-binding domain protein	3		13.6596	13.789										14.698			13.7126		14.3214
643715565	Athe_1200	Porphobilinogen synthase	4		14.4885	14.649	13.4768		13.3208	14.3515	13.0877	12.8257							13.9897	13.8286	15.1799
643715569	Athe_1204	translation initiation factor IF-3	7	13.022				10.9197					13.4162	14.0863		13.2514				12.0564
643715363	Athe_0998	protein of unknown function DUF322	3		14.7284	16.7236													15.559		15.2333
643716723	Athe_2359	4Fe-4S ferredoxin iron-sulfur binding domain protein	10		13.4298	14.8345	11.6825		11.8282	11.2427						12.0118			12.8253		11.8953
643716722	Athe_2358	FAD-dependent pyridine nucleotide-disulphide oxidoreductase	25	16.478	16.0308	16.921	17.2258	16.3764	17.6708	15.969	15.0192		15.818	13.416	14.2335	16.2799	16.4695	16.3092	17.0233	16.1885	16.7096
643716721	Athe_2357	glutamate synthase alpha subunit domain protein	5			14.8682				13.0238						14.8985			15.4972	14.4215	15.3102
643716725	Athe_2361	glutamine amidotransferase class-II	10	16.584	17.4201	16.0528	16.1115	14.3678	16.1276	15.3959	15.4755		15.6088	15.1319	13.9499	16.0123	15.1896	13.8744	16.2068	15.2345	15.5057
643716724	Athe_2360	Glutamate synthase (NADPH)	24	12.9172	14.0802	15.3408	13.3222	13.4298	13.6767	12.98	12.8894	13.1994	13.1018	11.211	11.4514		11.8889		13.2904	12.0794	13.5311
643714980	Athe_0597	extracellular solute-binding protein family 1	63	18.6439	18.2158	19.1343	24.1728	22.6119	22.631	24.5739	23.4424	20.8316	22.7837	22.906	21.8282	20.3872	20.5123	20.7565	20.8675	19.9393	21.2067
643714986	Athe_0603	xylose isomerase	32		14.1236	15.9166			15.4857	18.1155	18.5175	17.6627	17.1348	15.7552	15.3816	16.4895	17.0394	16.4452	19.6248	19.5528	19.7298
643714988	Athe_0605	hypothetical protein	22	19.2866	18.0764	19.9274	18.4217	18.3934	20.9149	19.1478	17.8717	17.7605	18.2779	18.1549	17.745	17.9361	17.0972	16.9216	18.7928	18.479	20.2568
643715297	Athe_0928	iron-containing alcohol dehydrogenase	16	11.6584	13.2379	13.6523	12.0472	10.7657	13.2214	12.7412	11.5006		11.8957	10.8284					12.919	12.4043	13.406
643716034	Athe_1665	hypothetical protein	6			16.538											16.9299		15.7757		16.0223
643714607	Athe_0206	methyl-accepting chemotaxis sensory transducer	11	14.5568	14.9312	16.829			12.8707		13.7887					14.392			14.0123	13.3962	15.9478
643716109	Athe_1731	ribosomal protein S8	4		16.7902	17.1847	13.378		15.9773	13.2062			16.2989	14.8787	15.8443	14.5124			15.3108		18.7984
643716103	Athe_1725	adenylate kinase	23	15.6576	15.1312	16.3462	15.2387	15.3375	16.6337	14.9939	14.5066	13.8596	17.343	17.476	16.3398	12.415	15.2442	14.3936	14.6866	14.8608	15.408
643716100	Athe_1722	translation initiation factor IF-1	3	13.4887	13.62	14.8105	14.3957												14.8562	13.8303	14.829
643716107	Athe_1729	ribosomal protein L18	5	12.6587	14.3673	17.4335	14.5488	14.754					14.4226						15.0227		15.6108
643716106	Athe_1728	ribosomal protein S5	9	18.2075	17.887	19.7309	17.0015	16.0781	17.3338	16.4078		14.4935	16.9181	15.8422	14.4715	16.1243	14.1432		16.4419	18.12	17.0355
643716105	Athe_1727	ribosomal protein L15	9	14.0817	13.057	15.0584	13.2015		12.9663	13.5202			15.0028	14.475	13.6878				15.6057	13.9483	15.6349
643715630	Athe_1265	6-phosphofructokinase	18	15.5348	17.2771	18.2746	17.9887	17.7948	18.5913	18.1658	18.023	16.9936	17.1838	15.9285	14.8144	16.8374	15.6798	14.7676	16.5055	15.2335	16.7305
643715631	Athe_1266	pyruvate kinase	24	14.4977	14.4678	14.9873	14.8289	12.5016	14.0056	16.1412	15.3449	15.5335	14.3781	12.8923		12.9138	15.2243	13.5506	15.8857	14.7598	15.5236
643715633	Athe_1268	ribosomal protein S21	4		13.9698	14.1859								12.067		13.78
643715634	Athe_1269	GatB/YqeY domain-containing protein	3			13.5659							15.6253	15.1516
643715538	Athe_1173	hybrid cluster protein	23	16.8062	15.7991	15.1589	16.759	15.7306	16.1451	15.6224	14.4916	12.7523	14.9609	15.7076					15.5418	16.1964	15.9047
643716219	Athe_1843	hypothetical protein	2	16.9389		16.0043			15.7392	16.4723	15.3841					15.2139	16.1472			16.2721	17.0663
643717076	Athe_2719	hypothetical protein	24	15.9202	16.5403	16.3754	15.7263	15.3687	14.6313	17.2538	14.2347	14.9892	16.8007	14.6026	16.9216	16.9688	17.2999	17.3326	15.9935	16.2507	16.6805
643717077	Athe_2720	hypothetical protein	7			15.3569	16.5419		15.8485	16.0487			16.6531	17.3887	15.7728	17.1432	17.4336	17.9681	18.1072	18.9996	16.9358
643715969	Athe_1600	protein of unknown function DUF1156	14		14.5642	14.4932	13.2924		13.7026										12.5324
643716921	Athe_2557	N-acylglucosamine 2-epimerase	25	16.8914	17.506	17.5567	15.8086	16.5972	17.6124	16.6236	16.3242	15.7544	11.6878		11.346	15.3718	14.9654	15.8751	17.484	17.3572	17.6758
643716923	Athe_2559	hypothetical protein	4	13.4581		16.0206	17.1006	16.1031	17.2588				15.8923	16.5113
643716922	Athe_2558	hypothetical protein	5						15.4253		13.9145		14.9733	16.887						10.7747
643715039	Athe_0658	transcription elongation factor GreA	16	20.1903	19.0691	20.2348	19.6626	18.7792	20.7695	20.124	19.6541	14.867	18.5597	19.2941	17.511	16.7885	16.7368	18.1282	20.6353	20.1603	20.6147
643715036	Athe_0655	threonine synthase	17	15.8159	14.548	17.0109	16.4409	15.7448	15.0308	15.2474		15.1942
643715034	Athe_0653	RNA binding S1 domain protein	3		17.0588	13.4634										16.611
643716751	Athe_2388	D-isomer specific 2-hydroxyacid dehydrogenase NAD-binding	15	17.0516	16.2605	17.1232	15.6311	15.2607	16.3329	15.0766	15.9437	16.6978	16.4545	16.2938	15.5192	16.1376	15.3269	15.5095	16.8107	17.7616	17.7396
643716734	Athe_2370	glycoside hydrolase family 2 TIM barrel	12		10.3566					14.1387	12.2138								13.2578	13.2973	12.8658
643716732	Athe_2368	hypothetical protein	16			14.9639			14.8801	15.937	14.6223	15.5807	16.3326	16.7528	15.6145	15.5076	15.9444	15.8015	15.7962	15.8622	14.3814
643716733	Athe_2369	hypothetical protein	6	11.041						13.6981			13.3606		13.5271	12.3989			13.638	12.7643	13.4161
643714992	Athe_0610	glycoside hydrolase starch-binding	12								14.6161		16.889	16.2681	15.8488	17.2787	16.2319	16.6462		14.5693
643714991	Athe_0609	pullulanase, type I	25							13.3582			13.029	14.0106		14.164	14.4087	15.1826
643714995	Athe_0614	extracellular solute-binding protein family 1	32		10.9756					19.0877	17.8774	17.5329	19.7844	20.3931	19.4161	20.6299	20.0085	19.1668
643716022	Athe_1653	flagellar hook-associated 2 domain protein	10		15.436	14.5584							16.1381	15.9752	13.0554
643716023	Athe_1654	flagellar protein FlaG protein	5	12.8043	14.4681	15.2545					12.7855
643716114	Athe_1736	ribosomal protein S17	6		15.9376	15.2402			13.9491			12.8067
643716115	Athe_1737	ribosomal protein L29	3	16.1489		17.3836	16.1883						13.4665	13.6993	12.2294						14.1994
643716116	Athe_1738	ribosomal protein L16	4			14.4784													13.5354	13.6294
643716117	Athe_1739	ribosomal protein S3	9	13.9761	14.1123	16.6016	13.0758		14.6788				11.7328	14.8033	13.122					13.461	14.4895
643716111	Athe_1733	ribosomal protein L5	10	14.99	15.9089	17.1786	15.0423	14.0219		13.8417	13.5517			14.3627					16.1626	15.6163	16.3761
643716112	Athe_1734	ribosomal protein L24	9	15.5767	15.3307	16.8354	12.2825	11.8169	14.2052	12.6751			15.8885	11.8242	15.1804	14.7936	13.9481	11.7199	14.8094	11.9808	15.7058
643716113	Athe_1735	ribosomal protein L14	8	17.0133	12.7167	17.1626	13.3974			14.4749				12.8777		12.9826					12.7465
643715644	Athe_1279	chorismate synthase	8	15.4868	14.8881	15.9853	15.1963		15.661	14.0818	15.2067
643715646	Athe_1281	hypothetical protein	6	14.951	14.9396	15.4862	14.1217	13.6996	16.3125	15.5585	15.9571	16.0071	17.4992	18.8324	16.2342				16.8522	15.6393	16.1135
643715649	Athe_1284	phenylalanyl-tRNA synthetase, beta subunit	21	14.5512	14.3318	15.6962	14.4946	13.5499	13.5367	15.2358	14.2526	14.7823	11.9109			14.1249			15.6047	14.3208	13.5355
643715648	Athe_1283	phenylalanyl-tRNA synthetase, alpha subunit	15		12.5145	14.3725	13.4209		12.8447	14.0504	13.9528					13.3349			15.3074	13.8009	15.2317
643716201	Athe_1824	phosphofructokinase	14	14.5178	12.6207	16.4647	13.5226		14.5336	17.0769	15.57	17.0484	12.8448	14.8649		13.4635		12.3896	13.8308		13.6889
643716202	Athe_1825	ATPase AAA-2 domain protein	24		15.1767	15.4202	14.4014	12.9139	15.4226	14.5911			14.166	13.899	11.955	14.6999	13.2993		15.7233	14.3258	15.0464
643714777	Athe_0393	Phosphoenolpyruvate carboxykinase (GTP)	23	16.964	16.0643	16.4214	14.8993	15.6851	16.5715	16.2729	15.0163	15.3416							17.0609	16.5043	16.6197
643714514	Athe_0106	ABC transporter related	25	13.6174	15.233	15.8154	13.05		14.2747								12.4407
643714513	Athe_0105	D-xylose ABC transporter, periplasmic substrate-binding protein	42	21.0071	21.7245	23.0401	20.1256	18.7683	17.4086	19.8343	18.0668	16.2659	17.6419	18.5225	16.7078	19.8547	19.5495	19.1609	19.7588	19.514	19.5436
643717080	Athe_2723	polysaccharide deacetylase	6							15.1017	17.0271					13.7707
643717087	Athe_2730	protein of unknown function DUF1659	5		14.8214	14.1708														12.7647
643717086	Athe_2729	hypothetical protein	6	22.2277	22.2973	22.2889	21.1237	19.9994	22.5276	13.075	18.676	13.0001	17.1408	18.5315	17.8526	18.1693	17.84	16.4619	20.8707	21.121	21.1852
643715914	Athe_1542	ornithine carbamoyltransferase	14	14.1334	13.1694	15.7854	13.5597	12.8811	13.7524	16.0374	15.2267	13.6232		12.7166					15.4148	14.2837	14.4901
643715916	Athe_1544	peptidase M29 aminopeptidase II	14	14.7369	15.2186	16.7374	13.9168	13.3137	15.6751	15.979	15.9226	16.3125		13.8297					16.0812	14.3812	13.8718
643715913	Athe_1541	carbamoyl-phosphate synthase, large subunit	9		13.6329	14.5275				14.0773	13.9007	13.1664							14.1595
643716938	Athe_2574	extracellular solute-binding protein family 1	27	14.2349	13.7606	15.205	12.8668	12.3212	12.9827	14.2345	13.3559	13.3904	14.9582	15.0869	13.8118	16.1002	16.5797	16.5602	14.9818	12.8249	14.2281
643715139	Athe_0761	glutamyl-tRNA(Gln) amidotransferase, A subunit	17	15.0914	15.7398	16.5728	15.7425	14.2288	14.4885	15.1394	15.57	13.4333	11.4895	15.9497	12.437	13.6955	13.3926	12.9	15.573	15.0445	15.0706
643715138	Athe_0760	glutamyl-tRNA(Gln) amidotransferase, C subunit	8	15.4395	16.1335	16.727	15.6632	14.794	16.0183	17.0548	15.0944	15.3123	16.98	16.7963	14.9266	14.2869		14.3574	16.3341	14.7445	16.1882
643716592	Athe_2226	pyruvate carboxyltransferase	7	15.5926	15.9883	16.4249			12.9658
643716593	Athe_2227	class II aldolase/adducin family protein	8			15.0257			14.7963	15.5201	13.6425	14.3373				12.7377	12.0584		14.5562	15.064	15.2832
643716595	Athe_2229	L-ribulokinase	21		13.9738	13.2247	12.5434	12.1326	13.2699	16.3017	13.9287	14.0752	14.8831	14.2251		14.8517	13.6013	13.4655	15.9546	16.1226	15.0993
643715006	Athe_0625	protein-export membrane protein SecD	8	13.6545	13.332	16.3325	13.3786		14.2882	15.4419	13.1912		16.1653	15.5221	14.2779	14.0573	12.6507	13.8536	15.1558	14.7307	15.0393
643715002	Athe_0621	fructose-1,6-bisphosphate aldolase, class II	34	19.3638	19.0482	20.1136	18.9059	19.4889	20.2093	19.1538	18.5807	18.7459	16.8478	17.0353	16.8466	16.1254	16.169	15.12	17.9933	18.2519	17.3948
643715000	Athe_0619	bifunctional phosphoglucose/phosphomannose isomerase	36	20.2684	19.076	20.7642	19.8572	19.2677	20.7021	21.3976	19.8237	19.8026	17.4602	17.0846	15.8833	17.434	16.6893	17.1211	20.7352	19.1909	19.2385
643715347	Athe_0982	Methenyltetrahydrofolate cyclohydrolase	17	13.6881	13.0955	13.4867	11.5996	12.8404	14.5883	14.6482	13.4711	14.7848						10.4738	13.9888	14.3708	14.0367
643716444	Athe_2077	lipolytic protein G-D-S-L family	2			14.6493				15.16									14.563
643716445	Athe_2078	oxidoreductase domain protein	6			12.8648					13.6106								14.6078	13.5395	13.9956
643716699	Athe_2335	Xylose isomerase domain protein TIM barrel	6		15.7405	15.4005	15.0404		15.1859	10.8286
643716694	Athe_2330	extracellular solute-binding protein family 1	10			13.9162							14.4848	13.8287	12.8968
643714830	Athe_0443	amidohydrolase	17	14.0511	15.0704	15.4387	14.3777	12.6135	15.273	15.6116	15.7935	14.9813	15.098	14.431		13.9446			13.7021	15.5283	13.877
643715655	Athe_1290	hypothetical protein	4	14.5393	16.5274	16.0234	16.7115	15.3659	16.3659		15.7899
643714695	Athe_0305	2-phosphosulfolactate phosphatase	11							14.626	14.0177	14.1524							14.6509	14.2222	12.7766
643714697	Athe_0307	methionyl-tRNA synthetase	28	15.269	13.8375	15.6344	14.3739	13.7931	14.7385	15.6085	14.8312	15.8284	14.5389	14.0052	12.7626	13.9505	14.2006	13.6692	16.7289	15.9556	16.3322
643714699	Athe_0309	Radical SAM domain protein	6	12.2054	12.843	14.0608	11.4129		14.7186	13.1997									13.5913		13.2299
643714745	Athe_0359	AMMECR1 domain protein	4	12.0096	12.6115	13.9794
643714744	Athe_0358	hypothetical protein	4													13.8391		14.402			13.8535
643715837	Athe_1474	phosphoribosylformimino-5-aminoimidazole carboxamide ribotide isomerase	3	12.8081		14.4599			14.8757
643715834	Athe_1471	Mannose-1-phosphate guanylyltransferase (GDP)	8	14.1116	13.6277	15.4574	14.7467	14.6629	14.8463	15.0054	15.0664		12.4203			14.608	14.242	15.0803	15.605	14.8716	13.4568
643716688	Athe_2324	phosphoglucosamine mutase	5	14.0445	16.2758	14.5102	14.8331			11.3394	14.0297
643717094	Athe_2738	Stage V sporulation protein S	7	13.6916	15.6439	18.0561	16.2751	15.386	16.3538	16.3039	15.7387	15.8776	17.0905	17.2313	14.8938	15.8658	15.9421	16.2839	16.6262	15.3349	18.1765
643716176	Athe_1799	Peptidase M23	7			13.945				13.0037			14.3337						14.233	13.2423	13.748
643715909	Athe_1538	4-diphosphocytidyl-2C-methyl-D-erythritol kinase	3						14.0232	13.7633	12.1126			12.5403		13.3318					12.9026
643715906	Athe_1535	Domain of unknown function DUF1858	3	17.9331	16.6133	18.3136	17.3572	17.3117	19.7874	18.6937	16.8568		19.9671	19.4883	17.8461			13.4096	18.1354	16.7091	18.4226
643715900	Athe_1531	ribosomal protein L11	6	16.3999	15.1288	16.5295	14.3027	13.607	16.6889												14.7773
643715838	Athe_1475	imidazole glycerol phosphate synthase, glutamine amidotransferase subunit	5			15.0062			13.9679	14.3123
643715124	Athe_0751	small GTP-binding protein	4		12.8857	14.1828	14.5037	13.5153	14.6739	13.3517									12.5329
643715122	Athe_0749	dihydropteroate synthase DHPS	8	13.7511	14.966	15.7733	15.0319	14.4081	15.4199	12.7168	13.8762		14.7682	14.377					14.2445	13.2195	14.2419
643716874	Athe_2511	histone family protein DNA-binding protein	5					14.5278	13.191				14.2134	13.7871	12.0907	13.9828	13.5084	13.6654	13.3092		13.4384
643715011	Athe_0630	UDP-N-acetylglucosamine 1-carboxyvinyltransferase	3	14.1032		15.5534			13.6726	15.0633									15.8071
643715013	Athe_0632	sugar-phosphate isomerase, RpiB/LacA/LacB family	5	18.3107	17.8447		17.6936	17.5469	19.9076		16.6947	17.5481					15.1808		18.3242	18.6806	17.1314
643715014	Athe_0633	uracil phosphoribosyltransferase	5	14.2591	14.3013	16.5863	15.513	13.8834	15.5854		13.806			13.7267		13.139			14.3737		15.1833
643715017	Athe_0636	ribose-phosphate pyrophosphokinase	17		16.8908	17.5934	17.1358	16.4588	15.6687	14.1038	16.4459		10.9481							13.0368	16.5752
643716353	Athe_1979	aspartate 1-decarboxylase	5			16.0744	13.9115		15.0247	16.5032	16.0495								17.2673	16.5334	16.8056
643715338	Athe_0972	ribosomal protein L19	9	13.8022	15.2437	14.5306															15.1327
643715335	Athe_0968	ribosomal protein S16	4		16.1498	17.1542										15.1523
643715336	Athe_0969	RNA-binding protein	5	17.0915	17.2599	18.3652	17.5449	16.7078	17.7288	17.7428	17.1773	17.0698	17.8686	18.4733	19.2298	16.058	16.3152		18.2528	17.803	19.5051
643716471	Athe_2105	sigma 54 modulation protein/ribosomal protein S30EA	5			17.7511													16.109	14.2704	17.9753
643715484	Athe_1118	ribosomal protein L21	6	15.3378	15.3899	17.2136								14.4442		13.2936			16.9615	17.2028	17.8191
643715489	Athe_1123	protein of unknown function UPF0044	8	14.3725	14.7871	15.387	14.0969	14.2207	15.0282		13.8417	11.3081							14.9393
643715246	Athe_0872	seryl-tRNA synthetase	21	17.2877	15.3063	18.3098	16.3159	16.1706	17.5352	17.1543	15.7924	14.9989	17.9105	16.3317	14.5797	16.2194			18.3446	17.8072	18.9062
643715249	Athe_0875	pyruvate ferredoxin/flavodoxin oxidoreductase, delta subunit	12	17.3778	17.4331	18.232	17.4028	16.9665	17.4999	19.1883	17.7862	18.1139	16.0163	14.0014	16.0458	16.2261	16.1562	15.8978	18.1695	18.4506	17.8221
643715248	Athe_0874	pyruvate/ketoisovalerate oxidoreductase, gamma subunit	24	19.2152	19.7058	20.6763	19.1079	18.5453	20.4056	19.9788	19.5318	18.4198	17.7956	18.137	16.3225	17.7783	17.4632	17.3442	19.7124	18.8257	19.9053
643716046	Athe_1677	anti-sigma-28 factor, FlgM	4	14.8987	13.6672	16.7356			15.5389	17.0349									15.6948	14.1148	15.1651
643716033	Athe_1664	flagellin domain protein	30	20.2185	20.529	21.8252	18.8553	18.743	20.0895	20.1289	19.846	18.8179	20.2887	21.745	21.868	18.5318	18.1548	16.3744	18.9803	19.0826	19.1268
643716045	Athe_1676	FlgN family protein	2		14.5601			16.8125		16.9502
643716043	Athe_1674	flagellar hook-associated protein 3	7			12.9192				12.9818	11.7939		15.3794	14.2225	15.1182
643715795	Athe_1432	GMP synthase, large subunit	11	14.1336	15.0158	16.3078	13.7133	14.1971	13.1238
643716687	Athe_2323	glucosamine/fructose-6-phosphate aminotransferase, isomerizing	13	14.4092	15.9636	15.179	15.4077		14.6211	16.4857	15.811	13.8703		14.6926					16.5082	16.3647	16.2415
643715798	Athe_1435	beta-lactamase domain protein	12	17.0885	18.6176	19.1876	17.2719	16.6085	19.0757		15.2433							15.7828	17.3005	16.9165	17.9495
643714823	Athe_0436	putative anti-sigma regulatory factor, serine/threonine protein kinase	4			11.2487			11.737				13.1556	11.136					11.6692	10.4596	13.6571
643714821	Athe_0434	hypothetical protein	17			13.1104	14.4331		14.1622	13.4124		12.0657	13.8728			16.0262	16.1502	16.3413	15.3881	14.4668	14.9509
643714825	Athe_0438	S-layer domain protein	8								11.746		10.5094			13.1183	11.224	12.1538			13.84
643715663	Athe_1298	NADH dehydrogenase (quinone)	45	18.8551	19.2079	21.1118	19.0716	18.2146	19.2685	20.4804	19.5983	18.5261	17.2031	17.158	17.0636	18.0811	17.7532	16.8704	18.9309	18.5094	18.3418
643715662	Athe_1297	hypothetical protein	15	17.8289	17.8222	19.7723	18.3498	17.7769	19.1141	19.4988	17.6868	17.1163	16.935	16.93	16.0897	18.77	18.2274	17.7912	19.2929	19.3347	18.8521
643715660	Athe_1295	NADH dehydrogenase (ubiquinone) 24 kDa subunit	15	16.5645	16.7917	19.2965	17.5745	17.4169	17.8227	20.1167	18.4871	18.5471	17.8717	16.8101	17.1863	16.6614	16.7714	17.3835	18.2429	18.1107	19.4129
643715666	Athe_1301	cell shape determining protein, MreB/Mrl family	12		11.4525	13.919	12.6756					10.634	12.2473			12.9846	13.0231	13.6666	12.5574	13.0034
643715664	Athe_1299	hydrogenase, Fe-only	59	18.5159	19.1707	21.2358	19.1943	18.3301	18.8933	20.5687	20.0978	19.6018	17.7691	17.7261	17.0687	18.2759	18.4784	17.7738	19.0504	18.8305	19.3294
643715469	Athe_1103	Alpha-N-arabinofuranosidase	6							12.8299									13.1074	13.4014
643715460	Athe_1094	hypothetical protein	3			17.8632			16.0408	12.8947						16.5873
643715463	Athe_1097	thiamine pyrophosphate protein domain protein TPP-binding	4			13.5616	13.6059	11.7553	13.2499
643715466	Athe_1100	hypothetical protein	7		14.197	14.4085	13.3944					14.8313				12.9871	14.1666
643714687	Athe_0297	hypothetical protein	44	24.2764	23.8055	24.8961	26.599	25.5506	26.4827	25.492	25.7542	24.605	24.2738	24.5102	24.1931	24.7195	24.7276	24.006	25.0794	24.7114	24.5838
643714684	Athe_0290	hypothetical protein	25	22.1155	21.9667	22.1744	24.0688	23.3866	24.2124	22.3906	23.0467	21.9667	21.7181	21.2357	20.5895	21.7326	21.4934	21.5249	21.8724	22.2787	21.5976
643714682	Athe_0287	hypothetical protein	18	20.6985	20.4855	21.1707	23.0008	22.354	22.8187	20.3028	21.3863	20.0683	19.5045	19.7735	18.6548	20.3744	20.121	20.2542	20.8543	20.6259	20.9246
643716263	Athe_1891	hypothetical protein	8		12.4692		13.7076	11.303	14.3488	15.5727	15.3281	14.7948	14.7977	10.4376	14.2469	13.1537	12.1324	12.7137	15.1589	14.2797	14.6897
643715429	Athe_1063	transcription termination factor Rho	10			13.3487							11.9408			15.147			13.0104		13.8312
643715428	Athe_1062	Malate dehydrogenase (oxaloacetate-decarboxylating) (NADP(+))	16	14.0201	15.6557	14.6248	14.3456	14.1228	14.3719	15.0719	14.2631	14.5577							14.7112	15.6703	13.0182
643716268	Athe_1896	periplasmic binding protein	15	12.9829	14.3656	14.9433	15.3684		14.3771	15.35	13.1944	15.1699	14.9836	14.745	13.6909	14.6885	13.1413	14.5561		13.7717	14.4404
643715807	Athe_1444	phosphoribosylamine/glycine ligase	8	16.1467		16.8501	16.5099	15.1428	16.5901	16.0968									15.9977		13.2055
643714531	Athe_0123	CRISPR-associated autoregulator, DevR family	8		12.5498	14.4818				14.2668	13.435
643715939	Athe_1566	BFD domain protein (2Fe-2S)-binding domain protein	5			13.1151			13.5375										12.7712		12.891
643715938	Athe_1565	hypothetical protein	7	14.1536	14.5315	16.0137	14.7658	14.5138	16.4566	14.9724	12.6678	13.8813				14.6238	12.9918	14.2241	16.7249	16.1351	16.7995
643716314	Athe_1942	extracellular solute-binding protein family 3	5		13.2346											15.6691			14.3685	14.5196
643716913	Athe_2549	5- methyltetrahydropteroyltriglutamate/homocysteine S-methyltransferase	39	19.5557	19.0287	20.1928	19.1727	18.6148	20.144	19.3466	19.6693	19.2403	17.0227	17.6991	17.3889	16.9697	16.5732	16.6143	20.5134	19.6236	20.0572
643716918	Athe_2554	extracellular solute-binding protein family 1	34	14.7877		14.7116	18.4007	16.6988	17.9669	18.6372	17.7849	17.487	16.9528	17.147	16.6041	16.2351	15.3489	15.8629	16.4393	15.6553	16.3658
643716919	Athe_2555	glycosidase PH1107-related	15	19.2122	19.5084	20.3955	19.0218	18.1928	19.2512	21.0298	20.219	19.3939	19.3115	18.6962	17.0863	18.6633	16.0888	17.5683	21.2947	20.6564	21.1924
643716134	Athe_1756	hypothetical protein	4		14.3053	13.7144				14.0581			13.2561	13.7209
643716108	Athe_1730	ribosomal protein L6	11	15.8354	15.5208	17.067	14.4186	13.946	14.966	13.8236			15.631	15.4313	14.5373	14.3308	15.2418				14.6047
643715064	Athe_0691	band 7 protein	10	11.8987	13.0876	14.5219	10.2846		10.7619	14.391	11.3398										12.8572
643715066	Athe_0693	protein of unknown function UPF0182	4		12.4009	13.7989					12.4194					12.4869	11.6979	11.8927	13.2695	12.9913
643715320	Athe_0952	hypothetical protein	5		15.3438	16.8477	16.9977	17.3169	18.4477	16.6621	17.0417		16.5794	17.6154			14.8399
643716462	Athe_2095	ribosomal protein S18	4	16.8336	16.9955	18.5642			16.7186	14.3563				16.7077							17.6435
643716464	Athe_2097	ribosomal protein S6	5		12.748	13.7854			13.2504											13.2391	12.0095
643716465	Athe_2099	3-isopropylmalate dehydrogenase	17	15.0735	16.3205	16.6439	16.1385	15.7232	16.9727	17.038	17.275	16.9647				13.9923	13.5041		15.5472	14.1492	15.1095
643716466	Athe_2100	3-isopropylmalate dehydratase, small subunit	13	14.1959	12.4487	15.3342	12.9362	13.0251	14.3426	14.1062	14.2803	13.8725		13.7484		12.8252			14.1869	14.1868	13.8563
643716467	Athe_2101	3-isopropylmalate dehydratase, large subunit	10	15.0778	15.7536	15.8832	15.485	14.8794	14.4444	15.685	15.9878	17.164							15.022	15.82
643716130	Athe_1752	Phosphoglucomutase	21	15.5071	17.3395	16.653	16.2345	15.469	16.4273	14.6515	15.273	14.2461	15.6382	15.5374	15.8185	16.0287	15.8715	14.9359	16.5751	14.8037	15.8679
643715494	Athe_1128	aminotransferase class I and II	16	13.9451	13.4805	14.7675	13.74	12.9128	13.9529	14.5041	13.7921	13.6312	12.4888						13.8767	13.1134	14.215
643715495	Athe_1129	adenylosuccinate lyase	11	15.1055	16.1066	17.0289	15.5923			14.1589	14.5152								14.6498	13.1418	14.6593
643715490	Athe_1124	O-acetylhomoserine/O-acetylserine sulfhydrylase	8	15.9907	14.7733	16.6297	15.0738	14.5906	15.1118	15.4878	14.9513					15.4585			16.4644		16.7084
643715492	Athe_1126	beta-lactamase domain protein	6	14.9854	16.4997		15.8094	14.8317			15.2678		15.616	15.2226		14.9607	14.3481	15.4293	13.7823	15.726	14.2784
643715499	Athe_1133	dihydrodipicolinate reductase	19	16.1122	15.4007	16.5157	14.8206	14.9848	16.5565	16.387	16.137	15.3768				12.8343		12.3837	17.1105	15.3927	17.119
643715252	Athe_0878	Prephenate dehydratase	3			11.028				13.0093	12.787
643715250	Athe_0876	pyruvate flavodoxin/ferredoxin oxidoreductase domain protein	23	19.8914	19.8031	20.5624	20.1931	19.4536	20.6945	20.9368	20.7882	19.4176	18.8493	20.4674	18.5913	20.1163	19.1307	18.8401	20.5445	20.0435	20.9747
643715251	Athe_0877	thiamine pyrophosphate protein domain protein TPP-binding	24	19.9305	19.857	21.5468	20.257	19.6698	20.094	20.8734	20.7982	20.8641	18.7015	17.9144	17.5402	18.6043	18.1005	18.227	20.5128	20.2922	20.1984
643715257	Athe_0883	adenosylhomocysteinase	7			14.4903			15.302	14.5682			13.4454						16.5677	13.7095	16.4203
643715255	Athe_0881	ribosomal protein L9	4			13.2887							14.9006							14.4583
643715258	Athe_0884	amidohydrolase	6		12.9618	13.2045	13.4675			13.7711									12.7195
643716999	Athe_2630	hypothetical protein	7		12.9783														15.2067	13.1944	15.2405
643715789	Athe_1426	ATP synthase F1, alpha subunit	14	16.1562	17.3458	16.0836	15.429	15.2884	18.3612	17.2252	14.5225			15.0803		16.8129	16.6304		16.4867	15.1826	17.263
643716070	Athe_1699	Xylose isomerase domain protein TIM barrel	6		11.2099	13.0595	11.9387	11.897	12.8094
643715787	Athe_1424	ATP synthase F1, beta subunit	17	14.5114	14.7137	17.9695	13.3329	12.8841	14.8748	15.9521	14.7288	14.2324	12.4489	13.284	11.573	13.6761	12.9228	12.5757	15.619	13.3707	15.8855
643716674	Athe_2310	extracellular solute-binding protein family 1	35							15.0476	14.8504	14.8791	14.8674	14.9906	15.0522			12.8101
643714818	Athe_0431	dipeptidase	15	17.1713	17.4819	16.9869	16.4307	15.2245	17.5582	16.1208	16.1035	15.6129	15.4442		15.3162				16.978	15.9807	17.9282
643715679	Athe_1314	spermidine synthase	12	19.7876	18.7246	19.8021	19.6339	18.7953	19.222	19.3431	19.4015	17.1674	19.0299	18.7256	18.1226	17.6015	16.4948	17.5905	19.3466	19.0296	20.0504
643715676	Athe_1311	hypothetical protein	3				11.6131		11.94	13.0662									13.767		13.5478
643715671	Athe_1306	septum site-determining protein MinD	5		12.1339	13.4937										13.5739
643715473	Athe_1107	Lanthionine synthetase C family protein	15		13.5455	13.8913	14.3932													13.2349
643715475	Athe_1109	ABC transporter related	7	14.257	15.1727	17.7861	14.12	14.3724	15.01	16.3543	15.7633			14.8868			13.0414		11.7829
643716252	Athe_1880	hypothetical protein	11	18.5022	16.4794	19.0301	16.8721	16.4516	16.8243	20.0049	18.9283	19.273	21.0406	20.9759	19.4661	20.0825	20.0688	18.9803	18.4471	18.8874	18.0758
643716090	Athe_1714	cysteine desulfurase NifS	14		14.9122	15.9497	15.064	14.894	15.9069	15.3773	14.9656	14.2869				14.5998			16.6076	16.1773	17.1018
643716095	Athe_1717	DNA-directed RNA polymerase, alpha subunit	9	16.4191	14.339	16.8863	14.4112										13.7024		15.7415	16.2678	16.4186
643716097	Athe_1719	ribosomal protein S11	4	13.422	14.8292	15.0773	13.9262	12.9375	13.2402					12.4708
643716096	Athe_1718	ribosomal protein S4	13	14.2791	15.3379	16.4717	13.8705	14.163	16.0539	15.0833	13.5381		12.2911	14.2954		14.1305	13.391		15.7094	14.2796	15.4323
643714788	Athe_0399	extracellular solute-binding protein family 1	19			15.3242				15.298	14.9245	13.8963	17.8217	16.4551	16.9217	15.6892					15.7485
643715924	Athe_1552	GrpE protein	9			15.9899	14.1226		15.2763				13.0837		13.2831		14.5823		16.0885	15.6298	15.8272
643715923	Athe_1551	chaperone protein DnaK	22	15.8777	15.4062	15.7492	15.8512	15.0197	16.5795	14.2824	14.4004		14.8622	13.8933	11.3845	14.7356	13.299	11.8856	13.1201	13.2253	15.3255
643716272	Athe_1900	hypothetical protein	9			12.8312			13.8497	13.6627	12.3193					12.1616				12.5608	13.6431
643716357	Athe_1983	Ferritin Dps family protein	7	15.1473	15.7958	17.5037	15.1137	13.6393	15.5372	17.8508	17.3151		16.229	15.5314	15.7576	14.626			17.7025	17.2895	17.5093
643716354	Athe_1980	pantoate/beta-alanine ligase	7		13.6575	14.0735			15.179			11.9585	13.6834
643716355	Athe_1981	3-methyl-2-oxobutanoate hydroxymethyltransferase	10		11.8705	13.281	11.5704		12.3011	14.0948	12.9428	13.7506	14.9869						14.2004	14.9533	14.1937
643715812	Athe_1449	phosphoribosylformylglycinamidine synthase II	13	13.5975	15.1859	14.9006	14.5016	14.7621	14.0015	15.6188	13.8567	14.9429
643715813	Athe_1450	phosphoribosylformylglycinamidine synthase I	4	11.7193		13.7782			12.5649	13.6471		12.3341
643715814	Athe_1451	phosphoribosylformylglycinamidine synthase, purS	2			16.0708					14.4533	14.2161
643715817	Athe_1454	2-alkenal reductase	11	14.5892	13.2904	16.9801			15.7614	15.214	13.8781	15.8405	15.5238	15.7984	14.487	16.2466	14.6739	14.9589	16.0577	15.5131	16.2316
643716159	Athe_1782	methylthioadenosine phosphorylase	6			15.5277	13.6909			14.2234	13.7473									14.7773	15.084
643716214	Athe_1837	acetylornithine and succinylornithine aminotransferase	6			12.7389				14.3027	12.8719
643715079	Athe_0707	L-fucose isomerase-like protein	21	15.3391	15.5644	17.2327	16.3933	14.1399	15.8524	17.0337	15.8318	15.7381	16.9744	14.7694		16.6348	15.8375	15.1358	18.4451	18.1238	18.1906
643715312	Athe_0943	hypothetical protein	19	16.4247	16.0282	16.8477	17.7142	16.6926	16.471	16.6621	17.0417	15.2372	16.5794	17.3553	17.2838	15.5019	15.0778	15.0622
643715311	Athe_0942	hypothetical protein	14	18.6263	17.8051	17.7426	19.0876	18.3104	19.2249	19.2673	19.2123	20.1812	16.7017	18.1817	16.3711	15.5916	15.3596	15.8895	15.7754	16.3563	15.635
643715310	Athe_0941	glutamyl-tRNA synthetase	4		14.4925	14.0773	14.8077		13.3371			15.8799									14.45
643716419	Athe_2052	extracellular solute-binding protein family 1	13							14.667	15.8397	13.3127	15.2195	14.5773	14.1835
643715263	Athe_0889	hypothetical protein	24	17.4278	17.1125	17.6894	18.1209	17.0063	18.7434	18.3287	17.2758	18.0175	16.5695	16.75	16.4096	17.593	16.9141	17.1461	18.2303	17.7515	17.8533
643715260	Athe_0886	tyrosyl-tRNA synthetase	10	12.7842	13.2235	14.4909	13.5169		13.1626	13.1345	12.7624	13.6981							12.8787	13.6529	12.1067
643715999	Athe_1630	methyl-accepting chemotaxis sensory transducer	9	12.8259	13.3904	14.4729													11.7638
643716524	Athe_2159	response regulator receiver protein	10	18.6312	17.9537	18.6406	18.2594	18.4691	18.215	18.1769	17.7976	19.0251	17.8681	18.5934	17.3039	16.9144	17.2608	17.472	18.6924	18.698	19.5303
643716666	Athe_2302	hypothetical protein	7			13.4429				15.8478	14.3454					12.3015	14.6801		13.5573	12.4778	13.0956
643716667	Athe_2303	S-layer domain protein	81	21.9717	21.5776	22.3763	21.7844	21.4662	21.8077	22.3997	21.841	22.0659	23.8999	23.5282	22.3135	23.7833	23.1668	22.853	22.8594	23.1056	23.3185
643716668	Athe_2304	methyl-accepting chemotaxis sensory transducer	17	13.0931	16.5206	15.0953	14.6723			14.6752		13.9968							13.7804	15.7192	14.775
643714803	Athe_0416	hypothetical protein	8		12.0379	14.7866	10.8413		11.8388		14.8036	14.6687							14.7411	15.071	15.5989
643714804	Athe_0417	Linocin_M18 bacteriocin protein	9		14.1514	16.3239				15.4663	15.2661								16.1759	15.139	16.2176
643714805	Athe_0418	Rubrerythrin	9	16.2952	16.7086	17.2562	15.7397	14.059	17.2272	17.0357	17.5047	16.3626		15.7735		14.9905	15.3276	15.8235	17.7938	16.8137	16.7931
643714809	Athe_0422	aldo/keto reductase	13	16.093	15.3971	15.9995	14.325	15.7342	16.0713	14.9225	15.6055	14.2486	13.3525	12.6567		15.3242			15.1745	16.4364	16.4031
643715681	Athe_1316	carboxyl transferase	23	17.823	17.4427	18.5423	17.2869	16.1943	17.7529	18.6126	18.074	17.1153	16.7008	16.5405	16.5389	16.109	16.6573	15.195	17.7005	17.9038	18.2994
643715684	Athe_1319	Conserved carboxylase region	8			12.8997				12.4185			14.014	11.6132							11.4599
643715689	Athe_1324	chorismate mutase	3				12.7645	12.2448	12.6669
643715688	Athe_1323	HutP family protein	4			13.8295										12.2551			14.8711	12.9677	13.4937
643715446	Athe_1080	cell wall hydrolase/autolysin	7				11.6134						14.4841	13.78	14.1717	14.3586	14.3691	14.6536	13.8095	15.205	13.9625
643715445	Athe_1079	N-acetyl-gamma-glutamyl-phosphate reductase	4			13.5424				15.2422		16.0713
643715444	Athe_1078	acetylglutamate kinase	4			11.9984				12.9709									11.3951
644730652	Athe_2003	NA	5																15.3484	16.6346	13.9877
643716241	Athe_1869	NHL repeat containing protein	27	18.1197	17.9733	18.181	17.8973	16.3034	15.5609	17.5414	15.8999		16.5604	16.5886	15.9743	18.4538	18.3991	18.4336	19.3874	18.747	19.0194
643716242	Athe_1870	hypothetical protein	26	16.3787	16.3429	17.7276	16.4865	16.0236	17.0742	17.58	16.8258	17.6165	17.0133	15.9021	17.7799	18.9523	18.1661	18.051	17.6897	17.5061	18.9818
643716243	Athe_1871	hypothetical protein	28	16.3787	13.5473	17.7935	17.3138	15.9296	17.0742	17.7826	16.3997	17.9495	17.4487	16.0049	17.6422	18.9352	18.2176	18.051	17.9182	18.8104	18.1799
643716085	Athe_1709	pyruvate/ketoisovalerate oxidoreductase, gamma subunit	6		14.8369	14.3555	13.2178		14.2533	14.7151
643717059	Athe_2700	CRISPR-associated RAMP protein, Csm5 family	9			11.7064				12.5402	12.0802								12.5165	12.9259	12.1358
643716331	Athe_1959	Homoserine dehydrogenase	10	12.4415	11.9086	13.812	12.9375		13.0738	12.1085									13.8549	14.5075	14.7645
643716333	Athe_1961	aspartate kinase	26	18.9337	18.6937	19.5312	18.4428	17.5353	19.2118	17.7935	17.7686	17.5621	16.4714	16.6221	16.0957	16.4752	16.0314		17.0292	17.2922	17.2194
643715869	Athe_1506	indolepyruvate ferredoxin oxidoreductase, alpha subunit	17	12.5326	13.3645	14.9132	12.8021	11.4458	13.3273	13.703							11.2342		13.7778	12.72
643715867	Athe_1504	Phenylacetate--CoA ligase	16	16.1896	16.0663	17.0518	14.6044	14.6574	15.599	15.8511	14.8154	13.3945	11.6815	13.3119		13.3915			14.7074	14.3078	14.5666
643716208	Athe_1831	translation elongation factor G	14	12.9965	13.102	13.9688				13.8455	12.7401			11.6876
643715619	Athe_1254	leucyl-tRNA synthetase	18	17.7342	18.7892	18.5995	18.1475	17.2221	19.0268	16.6419	17.0453	19.0667				17.9812	16.1048	15.9688	18.5504	18.2123	17.9083
643715048	Athe_0668	hypothetical protein	34	20.5487	19.9929	21.0788	20.5865	19.9639	20.9674	21.4686	20.5209	20.0922	19.4971	19.7813	19.203	19.433	19.105	19.5835	20.3716	20.1259	20.142
643715040	Athe_0659	lysyl-tRNA synthetase	16	15.5627	16.3321	14.8153	15.6585	14.1451	14.2235	14.6034	13.2636		13.5823	14.223		14.4104			15.4326	14.1259	13.7994
643715047	Athe_0666	acetolactate synthase, large subunit, biosynthetic type	9		11.6469	15.2714	13.1949		12.0884		11.1312					11.7263
643715046	Athe_0665	dihydroxy-acid dehydratase	24	16.2854	16.2622	17.9887	16.7744	17.0848	18.3961	18.9642	17.7698	19.1863	15.4599			16.9083			18.1101	17.3292	16.7806
643715045	Athe_0664	branched-chain amino acid aminotransferase	20	17.5876	17.6097	18.7562	16.9257	16.4398	18.6064	18.892	18.5025	18.5873	15.816			17.0284	15.5843	16.4915	18.5608	18.3541	18.1626
643716150	Athe_1773	phosphopentomutase	5		13.0242		14.0397		15.2054
643716151	Athe_1774	deoxyribose-phosphate aldolase	8		15.2684	14.1817	14.3436			14.3695	14.4594		14.4592	13.9251
643715304	Athe_0935	small GTP-binding protein	4		16.5747	17.7511	17.5674	18.0704								15.0976
643716406	Athe_2039	D-alanine/D-alanine ligase	7	13.4468	13.3229	15.0861		14.0246	14.5207	13.422	14.56	12.724							15.2353	13.3996	13.0267
643716407	Athe_2040	Phosphomannomutase	15	14.8537	15.3641	15.4863	16.036	14.8567	16.1636	16.4535	15.1931	14.3556	13.1888						16.5944
643716403	Athe_2036	arginyl-tRNA synthetase	16	13.7211	15.6404	14.79	14.3973	13.7544	14.91	13.7109	14.8497	14.0788	13.5128	13.4817	13.3215	13.053			15.9425	14.9801	13.8204
643716401	Athe_2034	ferredoxin-dependent glutamate synthase	24	18.5184	18.1984	18.4591	15.8705	14.3752	16.6736	19.1027	19.0634	18.9674	16.2958	16.6164		15.6536			16.0183	16.0029	15.4157
643715278	Athe_0909	hypothetical protein	16	16.203	15.0399	15.9273	15.6833	15.7301	16.0979	17.0977	17.0766	15.2487	16.5616	16.1049	15.209	16.7232	17.4351	16.8756	16.867	16.4801	16.0362
643715277	Athe_0908	hypothetical protein	7	13.573		15.8814	15.1785	14.2126	14.3322	15.1219	18.5694	18.2823				14.6702	15.893	14.4424	15.0095		16.3886
643716538	Athe_2173	flagellar M-ring protein FliF	9	13.7248		15.0569	14.2728	13.1418	14.2609	15.0449	13.1308	11.6804				12.9583	12.9139	13.1311	14.8677	14.1834	14.2608
643716619	Athe_2253	cysteinyl-tRNA synthetase	7		12.8427	13.667			15.1606	13.0172									13.9168		14.2805
643716124	Athe_1746	ribosomal protein S10	9	14.141	16.1853	15.9761	14.9639		14.531		13.55			15.8021			14.8635			13.0231
643716659	Athe_2295	S-layer domain protein	15			13.2987				14.7922	13.1093	16.2851		13.3866		14.0012	14.2018	13.8368	16.0827	14.4944	14.1718
643716121	Athe_1743	Ribosomal protein L25/L23	7	14.1134	14.045	15.0905	12.6406							13.1869							13.4438
643716120	Athe_1742	ribosomal protein L2	13	15.5028	15.9402	14.9546			14.9435	14.2373		14.6999	14.7616	14.8988		13.3835	13.2607		14.8799		14.0894
643716123	Athe_1745	ribosomal protein L3	16	16.6591	15.7551	15.7098	14.9778		14.3181	14.9721	13.5601		15.5078	14.3099	13.2818	14.0694	14.69		16.2017	16.2977	15.0623
643716122	Athe_1744	ribosomal protein L4/L1e	10	17.0875	15.6891	15.8591	14.8069			14.0892			16.1098			13.1169			15.9544		15.5767
643715696	Athe_1331	alanyl-tRNA synthetase	19	14.4351	13.9752	15.2393	14.1405	12.181	13.6156	13.797						11.9714			13.0635	11.6925
643715697	Athe_1332	histidine triad (HIT) protein	8	17.7519		18.622	18.3952	17.6664	18.6739	15.2363		17.3648	18.0738	19.261	17.3673	18.3045	18.0857	17.5447	17.988	16.2339	19.809
643715699	Athe_1334	arginine repressor, ArgR	3			14.99													15.6383		16.5986
643715459	Athe_1093	hydrogenase expression/formation protein HypE	6	13.6866		15.0798			13.1508
643714905	Athe_0523	Extracellular ligand-binding receptor	35	16.4433	16.4902	17.6402	17.6723	15.0815	16.0955	17.2247	16.0269	16.1791	17.2605	17.0529	16.4048	18.5801	18.0464	17.4043	18.4255	18.4119	18.8481
643714907	Athe_0525	Isocitrate dehydrogenase (NAD(+))	21	18.07	18.0155	19.5095	17.3538	17.1838	18.7594	17.6935	18.1241	15.8369	16.2654	15.1872	14.5962	16.9373	16.1023	15.8169	18.0875	16.8251	17.7267
643714906	Athe_0524	aconitate hydratase	26	13.4722	14.7931	15.3505	14.7643	14.1159	14.808	15.8703	15.2829	14.3299	14.9002			14.5159	13.6553	12.5442	13.5464	14.6261	13.4354
643715941	Athe_1568	nitroreductase	4			12.4936		12.3436	14.796					13.2081	13.6813
643714492	Athe_0082	hypothetical protein	9	14.671		15.415	14.9739		15.9751	16.6246	16.5141		11.6839	12.7738		16.6535	17.1286	15.5547	16.747	16.2358	16.5601
643714499	Athe_0089	Endo-1,4-beta-xylanase	3													16.5675	15.7994	15.5362
643714472	Athe_0060	dTDP-4-dehydrorhamnose reductase	5			11.6061				14.7715									13.285		12.9355
643714476	Athe_0064	Appr-1-p processing domain protein	5					13.1931				13.8099		14.7672					12.1756	15.1517
643715879	Athe_1515	secretion protein HlyD family protein	4			13.6459			15.6127							12.692
643715872	Athe_1509	heat shock protein Hsp20	9			13.5635				14.8306						14.9145	14.262		16.3667	14.614	17.1003
643715870	Athe_1507	Phenylacetate--CoA ligase	8		14.098	14.0937			14.5484
643715871	Athe_1508	ATP-dependent chaperone ClpB	11			14.3336		15.5738		15.8234						13.585					12.9459
643715059	Athe_0686	S-adenosylmethionine synthetase	17	17.02	17.7053	17.298	17.0527	15.9478	16.7234	17.119	15.8924	13.4815		15.3262		16.7361	14.6865	14.0026	16.5763	15.7801	18.3465
643716047	Athe_1678	hypothetical protein	9	11.8909		10.7123		10.5746	12.6015	13.559		12.5057				11.8568	13.1055	11.2679	12.9217	13.2313	13.7363
643716438	Athe_2071	glycerate kinase	10	13.4299	13.9048	14.6134	14.0889	12.902	14.5762	14.1956	14.5213	15.1926	13.2437	14.8413			11.3391		13.9152	13.8473	15.1433
643716436	Athe_2069	ribosomal protein S9	8		15.7016									15.6808	11.6755					14.9503
643715208	Athe_0830	molybdenum cofactor biosynthesis protein C	15		11.6623	14.1406	11.6605		13.0174	13.8636	12.2316
643715205	Athe_0827	molybdenum cofactor synthesis domain protein	15	14.8818		16.6231	14.281	13.3871	14.5449	17.0628	14.6566	16.7585							14.9517		15.4032
643715206	Athe_0828	molybdenum cofactor synthesis domain protein	13	14.8406	15.4302	17.3246	15.9768		16.5774	16.4923	16.0133	13.9364							13.1435		11.9396
643715201	Athe_0823	UBA/THIF-type NAD/FAD binding protein	11	14.5248	13.6195	15.0121	14.7633	14.821	16.7137	16.5743	16.4236	15.9292								15.8666
643715202	Athe_0824	extracellular solute-binding protein family 1	17	17.5205	16.2107	17.9167	17.8894	16.0934	18.4119	18.0039	17.5809	15.6132	17.3478			16.9087	16.2428	16.8058	16.992	18.807	17.3576
643716503	Athe_2138	chaperonin Cpn10	12	17.8532	18.0289	18.8997	18.1101	17.5734	18.7048	18.5973	18.3374	18.8889	17.38	17.963	16.1654	17.4397	15.3128	15.0855	18.9154	18.0423	19.2643
643716502	Athe_2137	chaperonin GroEL	69	20.2023	20.3379	21.7357	20.195	19.1317	20.1864	20.3058	19.7625	19.6295	19.5142	19.3932	18.2574	20.7014	19.9164	19.2764	22.2583	22.2147	22.8653
643716649	Athe_2285	hypothetical protein	16	20.197	20.7702	21.8257	20.2148	18.9203	20.5439	18.9164	19.5226	21.0915	19.0692	18.9058	15.4621	21.802	20.8396	20.3394	23.1536	23.6815	24.8372
643716644	Athe_2279	copper ion binding protein	11	18.3095	17.7509	18.6977	18.4391	18.394	19.1023	17.6302	15.7856	17.5596	18.2068	17.666	16.4884	15.2841	15.7778	15.5951	19.7428	19.4987	19.8421
643716646	Athe_2281	protein of unknown function DUF134	13		14.5173	14.0881													15.0922	14.9816	15.1925
643716647	Athe_2282	Dinitrogenase iron-molybdenum cofactor biosynthesis protein	6			13.7759													13.9656	13.2601
643715514	Athe_1148	NAD-dependent epimerase/dehydratase	3	10.5327		11.5848			11.7299
643714866	Athe_0478	hypothetical protein	5			13.8265				11.8625							12.3799		15.4467
643714865	Athe_0477	Rubrerythrin	4			13.0861													13.8651	13.7924	15.0853
643715426	Athe_1060	Glycine hydroxymethyltransferase	21	18.4027	18.6943	18.1695	18.3193	18.019	17.0517	16.7026	16.6331	12.6144	17.07	12.4532	12.9864	15.1521	14.7428	14.2373	15.7559	16.8769	17.1565
643715423	Athe_1057	Polyribonucleotide nucleotidyltransferase	17	10.2193	12.4637	12.1963			11.8795	11.8224	11.5919				11.3735				12.5852	12.1548	12.9204
643715422	Athe_1056	ribosomal protein S15	7			14.4312				13.3198			12.4349	14.6531
643714913	Athe_0531	AAA ATPase	17	12.8818	12.744	11.5652	11.9191		11.0752	12.9369	11.2875		12.2248						12.6194	12.4145	13.5903
643714917	Athe_0535	3D domain protein	5																16.1954	16.3567	15.8322
643714914	Athe_0532	hypothetical protein	22	17.1885	16.3664	16.5701	15.5087	15.6047	17.0941	12.5869		12.8089	16.4139	16.8042	16.9209	16.975	16.5673	16.9635	14.6371	15.9225	17.3781
643714915	Athe_0533	FAD-dependent pyridine nucleotide-disulphide oxidoreductase	12	13.6051	14.0572	14.4437	13.6273		16.5695		15.3072										13.7188
643714646	Athe_0246	hypothetical protein	10			14.8949			14.1512			16.1731							15.1229	13.1298	14.2434
643715731	Athe_1366	hypothetical protein	3	15.2342	16.8004	16.8968	15.428		16.2384	15.5604		15.7726				15.4704			15.7493		15.2182
643715730	Athe_1365	hypothetical protein	8			13.4727			13.8758	16.5841						13.4852	14.3901	14.3824	14.5148	15.0583	14.2803
643715733	Athe_1368	hypothetical protein	3	15.2342	16.8004	16.8968	15.428		16.2384	15.5604		15.7726				15.4704			15.7493		15.2182
643715732	Athe_1367	hypothetical protein	6			12.5997			13.0639										12.7465	12.8672
643714484	Athe_0073	hypothetical protein	4							13.0249				12.7812				11.2142	13.7704
643714487	Athe_0077	S-layer domain protein	19							14.4919	13.785	14.6315				13.5624		13.3681	13.0099	16.1982	14.047
643714488	Athe_0078	CTP synthase	9		14.838	15.5196	14.6684		15.0357	16.1561	15.9537	15.0954				14.3851			15.3139	13.5525	16.3859
643715994	Athe_1625	thioredoxin	9	20.0772	20.054	21.2052	19.6138	20.0449	21.7141	20.8138	20.0732	17.7113	22.1086	22.0696	21.0044	16.4281	18.5203	17.8163	22.1732	21.4378	22.4412
643714468	Athe_0056	dTDP-glucose 4,6-dehydratase	7	13.8769	12.9481	13.5157		14.8965	14.1452	13.0026
643715841	Athe_1478	histidinol dehydrogenase	14			13.2892				13.196	14.074	14.1162
643715845	Athe_1482	phosphate uptake regulator, PhoU	9	14.9579	14.7259	15.0377	14.754	14.7675	14.9261	13.8591	12.362		13.3424			11.5751	12.0127	11.1433	14.2811	12.6021	13.8218
643715199	Athe_0821	Aldehyde ferredoxin oxidoreductase	35	15.0394	16.6059	17.794	15.1061	14.4503	15.1838	18.4178	17.7486	17.368	13.773	12.7075		14.971	15.4762	15.3765	17.8091	16.3549	17.3522
643715198	Athe_0820	4Fe-4S ferredoxin iron-sulfur binding domain protein	7			13.3735				14.3278	13.2281	14.5883								13.0568	14.618
643715194	Athe_0816	protein of unknown function DUF28	6	15.0993	12.9506	15.0431		13.642	15.9332			13.8964		15.2406		16.4988	15.3837		15.936		13.2491
643715197	Athe_0819	5-carboxymethyl-2-hydroxymuconate Delta-isomerase	6		14.9563	16.2092	15.2057		16.1008							12.7867
643715190	Athe_0812	NUDIX hydrolase	2	14.2204		14.5427					14.6613	14.4595
643716458	Athe_2091	extracellular solute-binding protein family 1	9		12.7115											15.1606	15.2067	14.8606	14.5152	13.9739
643716426	Athe_2059	Transketolase central region	17	16.1677	16.9906	16.6621	16.9194	15.3809	16.6833	16.4806	17.8687	16.9556	16.0192	15.1538	15.2671	16.867	16.7793	15.3615	16.903	16.5534	17.2353
643716427	Athe_2060	Transketolase domain protein	15	12.8182	13.2182	12.9689	9.37964		13.0468	13.5354	12.56	11.998	11.4503	10.7864	11.9286	12.0671	12.4486	11.1812	13.5353	12.9431	12.45
643715219	Athe_0841	carbohydrate kinase FGGY	5							12.8123	13.6743									12.8916	11.7848
643715215	Athe_0837	ribonuclease PH	7		11.4955	13.4067	13.4801	10.9656	11.8098	14.555	11.8051									11.5559	12.2829
643716511	Athe_2146	CheD	3			13.7618			11.6639										12.7522
643716226	Athe_1854	Pectate lyase	33	17.4864	16.6658	17.0486	17.9038	16.6797	17.1838	17.7533	17.5003	18.4515	18.9235	19.2174	18.0212	17.1992	17.5778	17.4068	18.3394	18.4571	17.7657

## Sheet: Table S2B
Table S3: Computationally (Psort and Phobius) derived list of potential extracellular proteins and normalized and imputed matched ion intensity generated by mass spectrometry
Locus_tag	GLU_1	GLU_2	GLU_3	AVI_1	AVI_2	AVI_3	CB_2	CB_3	CB_1	XYLN_3	XYLO_1	XYLO_2	XYLN_1	XYLO_3	SWG_1	SWG_2	SWG_3	XYLN_2	PepCount	Protein_desc	Accesion_no
Athe_2264	15.2857	14.6893	15.807	15.9846	14.2309	14.3335	9.1359	11.9666	10.5793	14.29	17.4041	16.7645	15.9799	17.0105	16.8926	16.8384	15.4039	14.478	13	periplasmic binding protein/LacI transcriptional regulator	643716630
Athe_1803	9.86549	15.8175	17.612	11.6827	16.624	12.4855	11.4357	15.6267	13.7162	12.1903	14.2114	13.355	14.2741	14.2662	14.3083	15.4678	13.3575	15.5734	6	ABC transporter related	643716180
Athe_2383	10.5288	15.375	15.3804	17.1834	16.2752	16.1239	12.0442	16.5768	10.5685	11.2558	17.8626	18.0535	11.4291	17.2972	10.9789	13.2277	10.7299	14.5357	11	2-deoxy-D-gluconate 3-dehydrogenase	643716746
Athe_1068	13.5446	14.1897	14.8323	10.8167	11.8857	10.3805	12.6885	14.7855	10.4099	11.5734	9.75152	9.77393	12.0225	10.6608	12.068	11.072	11.3536	10.841	6	ribosomal protein L31	643715434
Athe_0545	15.1351	15.5967	17.4664	15.9881	16.108	11.9951	10.8498	15.4447	11.3079	9.91626	16.1876	10.4066	11.307	12.3504	10.4435	11.7165	11.8976	11.321	4	protein of unknown function DUF74	643714928
Athe_0273	11.2431	10.109	11.9209	9.6198	11.8562	10.4995	11.2674	11.3315	13.8505	14.0048	14.504	10.6866	14.3662	14.2621	11.4834	15.6886	10.6964	15.2163	6	periplasmic binding protein	643714671
Athe_1364	16.0058	16.4736	16.535	14.988	15.2052	14.7927	15.1832	16.067	16.3047	15.8798	15.2849	16.0133	14.7353	14.8919	11.4984	17.2545	11.227	14.945	25	von Willebrand factor type A	643715729
Athe_1356	11.5373	12.3525	11.6302	12.3088	11.9849	12.4202	11.5792	12.8337	12.136	10.8318	12.0322	12.9087	11.3088	11.1857	11.7491	12.6246	12.0737	11.9639	12	hypothetical protein	643715721
Athe_1360	15.2657	15.122	16.0237	16.8102	16.7724	15.3682	13.7325	15.6317	14.7939	11.5525	17.0441	16.4583	12.0376	15.9623	15.7633	16.1358	12.8689	10.2872	16	translation initiation factor, aIF-2BI family	643715725
Athe_1135	16.4321	16.8173	16.9353	16.3518	16.3753	12.6866	15.4453	16.6963	15.4775	13.2477	16.3871	16.1527	15.2007	16.6427	14.6678	14.3158	15.9161	10.1639	15	aspartate-semialdehyde dehydrogenase	643715501
Athe_1768	14.341	15.6599	15.0357	11.6364	10.8033	10.8938	10.0319	11.7997	10.5505	11.0978	17.0067	15.6758	15.2662	16.8594	10.9597	15.6889	10.4251	13.7352	15	methyl-accepting chemotaxis sensory transducer	643716145
Athe_1783	15.6784	15.9479	15.7556	14.3286	14.6331	13.1803	14.8999	14.0949	15.7875	15.9949	15.539	16.761	16.6256	14.8515	16.7077	16.7705	14.9581	15.6143	19	basic membrane lipoprotein	643716160
Athe_0181	11.5982	12.0171	13.297	16.2439	14.3352	14.8013	11.7119	12.4489	11.7834	15.509	13.967	13.0288	15.4717	13.7244	16.2014	16.4351	15.3893	15.6544	39	extracellular solute-binding protein family 1	643714583
Athe_0843	15.9741	15.493	16.448	15.5042	15.2462	16.1992	15.493	16.1638	15.2855	13.2113	14.5841	15.3731	15.2507	13.9667	11.0066	10.6668	10.9099	13.7436	21	3-phosphoshikimate 1-carboxyvinyltransferase	643715221
Athe_0849	11.8784	13.0176	10.2584	15.8059	13.9084	10.4746	11.0336	9.49463	10.4899	18.1451	11.7535	10.6982	17.4284	11.2089	12.1257	11.4772	11.2055	17.439	28	extracellular solute-binding protein family 1	643715227
Athe_0847	9.54805	10.3608	9.4804	16.6981	15.0795	16.3797	11.1379	11.966	11.851	19.5579	18.3237	12.4875	19.6992	10.8017	16.7201	16.6057	16.6628	19.6998	35	extracellular solute-binding protein family 1	643715225
Athe_0846	16.1444	14.9859	16.4532	15.1944	15.5996	14.0625	15.4895	16.5272	15.8535	13.9682	16.038	15.4277	13.284	15.7793	13.9832	10.611	11.5611	13.4686	17	histidinol-phosphate aminotransferase	643715224
Athe_2255	9.86023	16.027	14.5973	15.4171	16.1711	14.5214	10.5929	14.6296	15.7138	11.2552	15.3522	18.1817	11.7233	16.7367	10.213	12.9051	9.66062	9.65898	12	glutamyl-tRNA synthetase	643716621
Athe_1170	12.3266	14.2409	14.0163	11.013	11.0175	12.4167	13.5666	13.0187	15.4781	12.8176	11.2078	12.0821	12.842	11.4602	11.0889	11.4945	10.4634	10.1562	4	signal recognition particle-docking protein FtsY	643715535
Athe_1169	13.2264	10.9409	14.5958	12.8797	11.8504	10.8405	10.659	12.6185	12.6917	10.7595	14.473	11.522	10.299	15.9159	13.7102	10.5039	10.7223	11.6519	8	chromosome segregation protein SMC	643715534
Athe_0460	16.2931	16.8008	16.6561	20.2876	19.9916	19.1861	17.6362	18.6242	18.1442	15.3665	17.8873	17.5204	15.0357	18.1437	16.7216	15.3795	12.9756	15.1188	33	glycosyltransferase 36	643714848
Athe_1164	13.8962	15.0776	15.9784	12.0361	12.5453	10.3344	12.5712	13.7698	13.5721	13.1123	11.6085	11.0104	13.7177	11.0503	15.5674	16.144	15.0375	9.46269	7	Stage V sporulation protein S	643715530
Athe_0459	14.1901	15.7447	14.8332	18.0653	17.5756	17.8669	16.3617	16.4267	16.087	12.887	16.9578	15.5537	13.3534	17.218	14.7058	13.545	11.1517	9.3789	38	glycosyltransferase 36	643714847
Athe_1818	11.5559	15.0731	15.9359	18.1578	12.3177	10.7542	10.8597	16.2619	16.5318	11.5974	10.4591	9.69615	10.5618	16.97	10.2918	11.9599	9.87608	10.2555	10	nucleotide sugar dehydrogenase	643716195
Athe_0555	9.79471	14.6431	15.8276	15.0843	14.1945	10.586	10.8259	15.2511	11.404	11.2825	16.1232	11.3905	9.19978	14.8604	12.712	10.8793	14.4244	10.2594	10	glycogen/starch synthase, ADP-glucose type	643714938
Athe_1913	17.6561	19.3715	19.2317	17.9532	16.8695	15.9864	17.6207	18.9467	19.5848	17.4906	19.6342	17.8075	19.5243	20.0077	16.9066	17.9544	17.0468	18.4356	41	extracellular solute-binding protein family 5	643716285
Athe_1349	16.1568	15.4341	17.3234	16.9925	15.851	14.9935	14.9056	17.2645	16.0658	14.2215	17.2123	16.807	15.6405	16.2564	11.6805	15.9872	10.2636	14.1467	34	isoleucyl-tRNA synthetase	643715714
Athe_0264	24.4865	24.4849	24.8698	25.492	25.7511	24.5314	25.5506	26.624	26.6492	24.3	25.0224	24.8447	24.9876	24.4827	24.4163	24.771	24.1904	24.6296	31	hypothetical protein	643714663
Athe_0032	14.3502	14.9125	14.2543	11.2246	11.4933	12.6134	12.5589	10.2713	14.1358	13.8834	14.5945	14.2182	14.6674	14.948	15.0022	15.4856	13.7444	14.5617	14	KWG Leptospira repeat protein	643714442
Athe_0190	15.8059	11.0598	10.3331	12.9753	11.161	10.9268	11.1019	17.9841	10.6642	15.7997	19.5216	11.5789	17.1909	20.2701	9.54454	11.5138	12.1762	14.8052	5	Peptidase M23	643714591
Athe_2654	10.9201	11.2019	13.1893	14.7204	13.9362	10.7639	13.0418	14.2246	14.8947	10.7262	17.1633	16.0457	10.5391	15.4684	15.3908	15.537	15.249	15.1153	7	hypothetical protein	643717022
Athe_2653	17.0378	17.0292	17.2237	17.5998	19.4262	19.0524	17.6218	16.9417	19.0345	18.0522	18.6068	17.6271	17.5435	17.8567	18.2745	16.9557	17.2469	17.4028	26	hypothetical protein	643717021
Athe_1924	16.2951	16.2052	16.6035	16.5224	16.1775	15.9415	11.4188	14.7152	16.1914	15.9775	16.439	16.7786	17.1228	17.4189	17.0409	16.9107	16.9557	14.8108	19	hypothetical protein	643716296
Athe_0709	15.997	16.8495	17.4335	15.2842	15.6668	13.8967	15.2189	15.0971	15.8611	13.101	17.4765	16.6994	14.3626	17.0708	15.5326	12.411	9.64626	10.7634	9	ATP-dependent Clp protease, proteolytic subunit ClpP	643715081
Athe_1918	14.6624	16.1746	17.3221	17.3018	16.4584	14.0651	14.0518	15.9289	15.2981	11.0162	17.4994	17.0462	10.2031	16.4907	11.357	11.4622	11.3028	11.5324	21	L-lactate dehydrogenase	643716290
Athe_0781	12.1578	11.9476	10.3951	12.4822	11.1245	11.8387	11.5387	14.3069	11.9561	11.3837	11.9667	15.5616	10.8392	10.8677	11.4783	11.4952	11.8605	11.9758	3	protein of unknown function DUF881	643715159
Athe_1156	13.6787	13.6076	15.6143	10.6404	11.2513	9.80246	14.9275	15.9938	14.1453	11.9143	13.126	10.9478	11.3629	12.3492	10.8677	11.3985	12.5164	11.8659	10	3-oxoacyl-(acyl-carrier-protein) reductase	643715522
Athe_1158	15.8857	16.3228	17.6671	16.3748	16.2895	17.7984	16.6777	18.2493	16.1266	14.1736	15.1456	16.1005	14.6568	17.1292	15.7518	15.5677	13.8383	13.6895	17	3-oxoacyl-(acyl-carrier-protein) synthase 2	643715524
Athe_1161	10.4193	14.8706	11.5816	12.1002	10.0967	10.9253	11.0828	10.4175	12.8441	10.2129	10.2196	12.3892	11.6756	11.4152	12.5276	10.6356	11.6226	11.3131	4	phosphate binding protein	643715527
Athe_2018	11.0835	12.6278	13.2989	12.2108	11.9118	10.6523	11.6817	10.8279	10.5186	11.3929	14.1858	14.8664	10.5245	15.2009	10.7937	10.9058	10.7836	10.7719	8	hypothetical protein	643716385
Athe_0216	16.9387	16.4556	17.5113	16.9529	17.2647	16.3082	15.4379	16.7569	16.5383	16.6516	18.3593	16.7176	17.8431	19.1535	15.3621	15.36	10.9555	17.6061	22	phage shock protein A, PspA	643714617
Athe_1523	16.6947	18.4309	18.4693	13.5141	17.6075	16.2048	16.5609	18.4868	16.1956	10.9172	15.3273	14.4036	13.6809	16.2163	14.5595	14.8404	14.6733	13.7935	28	FAD-dependent pyridine nucleotide-disulphide oxidoreductase	643715892
Athe_0135	11.2552	13.799	14.802	14.1185	14.9844	12.0773	14.1299	13.2111	11.2796	9.33066	9.96336	14.3318	10.7799	10.2952	12.0229	12.0582	11.9791	11.4203	11	hypothetical protein	643714540
Athe_0142	12.0044	14.1483	14.8766	14.0431	11.4187	10.4958	10.6695	10.8579	11.5738	11.6103	10.2432	12.2055	11.1165	10.3911	12.2661	9.25168	11.0106	10.9974	12	band 7 protein	643714546
Athe_2286	11.9124	15.036	17.4854	10.8618	11.4766	13.095	11.9994	10.0524	12.0287	10.1221	15.2379	15.8407	14.7132	17.9337	17.6994	10.4454	11.255	11.4226	9	ATPase involved in chromosome partitioning-like protein	643716650
Athe_0765	15.6573	16.8755	16.7502	16.3695	16.4255	14.1182	15.8449	17.0944	16.4547	10.7756	15.5086	16.062	11.2755	15.1623	9.79826	11.3731	11.1745	10.161	16	peptidase M16 domain protein	643715143
Athe_2240	16.5092	15.8684	18.2881	19.0988	17.0419	17.3272	15.3691	15.8322	16.1484	18.0132	19.2552	18.9507	19.8176	19.5932	15.5534	16.1363	13.7639	18.362	17	hypothetical protein	643716606
Athe_2237	9.32815	13.2939	14.1067	11.7455	13.4757	12.438	9.34319	12.0113	11.032	11.2516	11.8938	11.7069	13.053	13.4928	11.2255	10.4338	10.8611	13.4188	28	methyl-accepting chemotaxis sensory transducer	643716603
Athe_0574	13.8455	14.0264	14.3585	14.3567	10.9653	10.5803	10.8238	9.56632	12.2661	10.2704	14.3359	12.5619	13.3592	14.8153	14.8759	12.6199	10.0932	14.1737	29	methyl-accepting chemotaxis sensory transducer	643714957
Athe_1412	12.9968	11.0377	13.5214	11.2862	11.3289	11.3018	12.8221	12.992	12.4283	11.2362	12.1742	11.3172	10.525	9.06622	10.7959	10.4301	13.5763	9.95497	6	GTP-binding protein Era	643715775
Athe_0345	16.594	17.1849	17.9267	20.2307	18.8744	17.5047	16.174	16.3289	17.5619	10.0918	15.5198	15.4616	14.2974	13.2873	14.395	17.0224	14.5339	13.4198	16	Xylose isomerase domain protein TIM barrel	643714731
Athe_2028	15.6948	15.1785	15.7725	16.2973	16.0129	14.5575	15.2133	16.1411	14.9817	15.2007	17.3102	16.9754	15.4341	16.391	12.829	15.6466	12.5588	14.6493	25	glycoside hydrolase family 4	643716394
Athe_1236	10.1429	11.7954	13.8128	13.0834	13.3032	10.4878	11.7798	11.519	13.0201	10.1643	14.6552	11.2559	13.4013	12.9047	11.6887	10.8053	12.3281	12.7814	4	lipopolysaccharide biosynthesis protein	643715601
Athe_0012	16.8662	16.749	16.8553	18.4418	17.7568	17.0169	15.0072	17.2654	16.1566	16.7539	17.6319	17.7359	16.7499	16.6815	17.3124	17.7071	17.0651	16.663	113	YD repeat protein	643714426
Athe_0009	10.2546	11.4331	12.7496	10.6005	10.9161	9.59431	11.3935	14.3085	11.3751	10.5532	11.0265	12.5807	12.2062	11.0911	15.695	12.5831	16.4043	10.4407	4	secreted protein	643714423
Athe_0152	14.3665	13.9943	15.2078	14.2843	11.9693	9.8409	11.4559	10.1972	9.58754	9.44185	13.5258	13.5116	11.0205	9.83107	11.6246	9.972	12.3628	11.0093	6	Acetyl xylan esterase	643714554
Athe_2682	11.3402	10.1079	11.0336	12.0429	11.3228	11.6118	11.9495	10.3832	11.373	11.0025	13.7745	10.7527	10.5695	12.3561	10.6126	13.6458	11.3827	10.8635	2	hypothetical protein	643717044
Athe_0509	16.4531	16.8047	16.57	18.3674	19.4394	13.0541	16.3854	18.2301	16.456	14.3882	17.2476	16.3761	12.5727	17.206	15.9119	14.5638	14.6957	15.9946	3	4Fe-4S ferredoxin iron-sulfur binding domain protein	643714891
Athe_1263	18.5395	18.5259	18.7407	18.66	18.568	15.6791	17.4812	19.4662	17.4638	10.5618	19.5084	19.0874	9.91963	18.9463	15.7949	14.8758	10.4851	10.2291	6	tryptophan RNA-binding attenuator protein	643715628
Athe_2340	13.7577	11.0837	15.3929	13.5425	14.3582	13.372	10.8886	10.1202	10.8306	15.2617	15.4105	15.7108	14.3731	14.2549	13.9164	10.0113	10.697	14.5881	12	carboxyl-terminal protease	643716704
Athe_2342	12.0694	10.377	12.2824	11.9312	11.9242	11.2836	10.2899	11.6045	12.2657	11.8507	13.2711	12.0141	12.5133	13.6033	10.6243	11.6295	12.7831	12.7111	9	S-layer domain protein	643716706
Athe_2337	13.9061	11.9529	14.8118	11.0781	10.5984	12.2335	11.3994	11.5239	10.988	9.21291	13.3004	11.9916	10.799	13.8347	11.0245	12.1583	11.3191	8.16222	4	flagellar basal-body rod protein FlgG	643716701
Athe_1761	12.3906	10.4602	12.6712	14.3521	11.6943	9.41002	9.42706	11.8109	10.8041	14.1806	14.4082	14.497	14.3673	12.6159	15.6339	15.0329	13.5097	12.7692	3	2-alkenal reductase	643716138
Athe_1762	10.4706	11.387	11.0333	12.8112	10.4504	8.78407	12.0665	12.0836	12.1865	10.5073	14.749	14.2055	13.5533	11.1782	11.9858	12.842	10.0868	11.3543	4	hypothetical protein	643716139
Athe_1397	10.659	11.424	11.4669	12.5032	9.71847	10.7139	10.5167	10.8756	11.858	11.1774	13.7048	14.8034	10.5108	14.201	14.0026	13.6445	11.2352	13.6678	3	hypothetical protein	643715761
Athe_0231	15.8642	14.4283	16.175	15.0067	13.7539	10.4308	15.0335	15.5015	14.4234	13.6792	14.77	14.8624	14.7639	13.5149	15.8785	16.3273	16.8732	13.0959	14	hypothetical protein	643714631
Athe_1573	12.0016	12.6095	10.1121	15.6834	13.885	17.9725	11.9264	10.9613	14.4247	14.316	17.6975	16.9052	15.8842	15.8592	16.3977	15.2777	12.0292	16.3463	24	hypothetical protein	643715944
Athe_1867	22.1329	22.3875	23.7584	21.4679	21.4668	22.1342	23.2617	24.6872	24.298	22.8455	22.8553	23.0826	22.8128	22.9733	23.542	24.2273	22.9024	22.3821	99	glycoside hydrolase family 48	643716239
Athe_1866	19.4352	18.8188	19.876	19.6676	18.7844	18.4807	19.9702	21.5526	20.397	20.509	20.0687	20.1433	20.3666	19.7476	20.9844	21.7919	20.7985	19.829	30	Mannan endo-1,4-beta-mannosidase., Cellulase	643716238
Athe_1859	19.3157	19.3234	20.1859	19.5774	18.0868	18.4113	20.0771	21.8084	20.397	20.4228	20.0687	20.1433	20.1585	19.7232	20.6999	21.2052	20.8106	19.9397	44	glycoside hydrolase family 5	643716231
Athe_1861	10.845	12.5615	11.9563	15.2363	12.8087	11.3016	11.4248	11.6244	11.3992	12.2368	14.4656	14.7918	12.0343	13.8568	13.974	14.4726	13.4323	13.0015	11	PpiC-type peptidyl-prolyl cis-trans isomerase	643716233
Athe_1860	22.6903	22.5886	23.7224	20.5502	20.9658	22.1387	23.3339	24.6206	24.3612	22.703	23.1957	23.1926	22.707	23.1056	23.3962	23.5803	23.0911	22.4916	85	glycoside hydrolase family 48	643716232
Athe_1865	19.3552	19.4705	20.7434	19.3161	19.2137	18.6276	20.359	21.4469	21.0325	21.0177	20.9088	20.8577	20.9501	20.8086	20.9129	21.2783	20.2198	20.6014	44	glycoside hydrolase family 9	643716237
Athe_0161	17.8046	17.6447	18.3866	19.3615	18.7468	17.6709	17.2858	18.6339	18.6136	17.1036	18.3207	18.3692	16.9116	17.5741	17.1133	17.0856	16.1892	16.7421	40	hypothetical protein	643714563
Athe_0159	16.5231	16.5555	17.057	17.9009	9.94095	16.8294	15.2067	15.466	15.6279	11.6114	16.487	10.3411	11.2818	17.4317	11.8377	11.3354	11.3606	11.5644	2	hypothetical protein	643714561
Athe_1855	16.3407	16.9677	17.3121	17.975	18.389	18.6232	17.2836	17.7396	17.3783	17.0912	18.7191	18.4339	16.9709	18.229	19.0332	19.3747	17.9334	18.531	37	Pectate disaccharide-lyase	643716227
Athe_1853	16.0048	16.5548	18.5071	15.291	14.4406	16.8773	16.9319	18.4895	17.7605	17.2538	17.4296	17.1998	17.4874	17.6862	17.5763	17.6888	17.2873	16.8416	26	Cellulose 1,4-beta-cellobiosidase	643716225
Athe_2347	11.1224	11.4614	10.3949	11.4057	10.0422	10.8322	12.2341	11.5644	11.7339	10.5896	14.4683	16.5001	10.6575	12.2381	10.721	11.5325	11.2448	11.5074	5	hypothetical protein	643716711
Athe_0594	12.4474	10.5923	10.236	15.1825	13.6253	15.4665	10.4721	14.9339	13.7629	14.202	14.5093	14.8524	13.9629	11.998	15.09	16.2866	15.03	13.4216	15	Cellulase	643714977
Athe_0917	15.554	14.1899	15.871	16.3389	16.5143	13.9262	15.5162	15.1578	15.7383	15.9496	16.5752	15.0187	13.5518	16.2731	16.6931	15.3261	16.2991	17.4016	14	hypothetical protein	643715286
Athe_1388	15.4085	15.9509	16.6711	16.206	14.9437	15.8114	15.4133	16.3182	16.7892	15.9238	17.6844	17.2319	16.901	17.865	17.0303	14.6605	15.0091	15.7201	33	Extracellular ligand-binding receptor	643715753
Athe_1230	14.7783	11.9257	16.6797	12.3707	9.9758	10.5492	11.3531	11.6605	11.9401	12.1382	16.8043	15.3403	11.3966	11.7217	11.5416	11.0028	10.2258	10.9799	2	Patatin	643715595
Athe_0222	12.9052	13.0155	14.1031	15.0956	14.1219	15.7836	12.1574	13.7095	13.8865	12.1293	14.841	14.2475	12.568	14.1553	14.0037	13.7077	13.9957	12.7777	28	hypothetical protein	643714623
Athe_1857	22.6341	22.7946	23.7098	20.7404	21.0503	21.6422	23.3141	24.6206	24.3757	22.9299	23.2576	23.3118	22.9381	23.2599	23.0219	23.5617	22.0045	22.4624	86	glycoside hydrolase family 48	643716229
Athe_0174	11.8524	10.3773	12.6601	11.7686	11.7288	10.0497	11.0927	10.1892	11.5401	14.3821	12.2748	11.291	11.4308	10.6827	16.4634	14.4019	15.2318	9.5057	12	extracellular solute-binding protein family 1	643714576
Athe_2120	14.1118	13.5396	14.41	14.9834	15.1961	14.3684	13.8743	14.7839	14.503	13.9157	15.2127	15.3509	15.1388	15.1153	15.2185	14.3346	13.9768	15.1913	34	Ig domain protein group 2 domain protein	643716485
Athe_2463	10.778	12.032	11.2502	12.0938	11.2203	10.7338	11.5043	11.0088	11.9141	15.6392	15.0472	16.0455	14.5874	15.2833	11.5771	11.1064	10.5612	15.7879	9	hypothetical protein	643716826
Athe_2464	15.1652	15.0303	17.3739	16.5035	14.5254	14.1774	13.7911	15.0702	15.2576	18.2966	17.7943	17.2888	18.4133	17.0827	16.0685	16.9862	15.946	18.1728	25	hypothetical protein	643716827
Athe_0639	11.73	14.8685	10.2443	15.8333	14.2594	11.087	10.4669	11.7954	14.6695	11.5039	15.3069	15.1153	11.2421	16.0988	11.7568	10.9236	10.9801	13.5674	7	PpiC-type peptidyl-prolyl cis-trans isomerase	643715020
Athe_0998	11.3168	14.7284	16.7236	10.5145	12.2891	10.1198	12.1629	11.0459	11.4919	12.184	15.559	10.4047	11.9163	15.2333	11.196	9.93354	10.2593	9.93185	3	protein of unknown function DUF322	643715363
Athe_2359	9.90685	13.4298	14.8345	11.2427	11.7268	9.65223	11.1365	11.8282	11.6825	10.8698	12.8253	11.9822	12.0118	11.8953	11.1505	11.0337	11.7034	10.5664	10	4Fe-4S ferredoxin iron-sulfur binding domain protein	643716723
Athe_2361	16.584	17.4201	16.0528	15.3959	15.4755	10.7391	14.3678	16.1276	16.1115	13.8744	16.2068	15.2345	16.0123	15.5057	15.6088	15.1319	13.9499	15.1896	10	glutamine amidotransferase class-II	643716725
Athe_0597	18.6439	18.2158	19.1343	24.5739	23.4424	20.8316	22.6119	22.631	24.1728	20.7565	20.8675	19.9393	20.3872	21.2067	22.7837	22.906	21.8282	20.5123	63	extracellular solute-binding protein family 1	643714980
Athe_0206	14.5568	14.9312	16.829	10.5665	13.7887	11.7048	11.6396	12.8707	10.2708	11.2537	14.0123	13.3962	14.392	15.9478	9.75541	11.97	10.3347	11.7809	11	methyl-accepting chemotaxis sensory transducer	643714607
Athe_1725	15.6576	15.1312	16.3462	14.9939	14.5066	13.8596	15.3375	16.6337	15.2387	14.3936	14.6866	14.8608	12.415	15.408	17.343	17.476	16.3398	15.2442	23	adenylate kinase	643716103
Athe_1727	14.0817	13.057	15.0584	13.5202	12.0023	10.1699	10.7388	12.9663	13.2015	11.6536	15.6057	13.9483	10.5446	15.6349	15.0028	14.475	13.6878	12.1311	9	ribosomal protein L15	643716105
Athe_1843	16.9389	11.5642	16.0043	16.4723	15.3841	10.5701	10.2319	15.7392	11.7603	11.3057	9.81792	16.2721	15.2139	17.0663	11.6996	12.1309	11.4799	16.1472	2	hypothetical protein	643716219
Athe_2719	15.9202	16.5403	16.3754	17.2538	14.2347	14.9892	15.3687	14.6313	15.7263	17.3326	15.9935	16.2507	16.9688	16.6805	16.8007	14.6026	16.9216	17.2999	24	hypothetical protein	643717076
Athe_2720	12.963	12.06	15.3569	16.0487	12.1719	9.47482	10.4224	15.8485	16.5419	17.9681	18.1072	18.9996	17.1432	16.9358	16.6531	17.3887	15.7728	17.4336	7	hypothetical protein	643717077
Athe_2558	12.2227	12.067	10.9451	11.3248	13.9145	10.8213	12.5281	15.4253	12.4829	11.6202	10.7743	10.7747	11.8945	10.4644	14.9733	16.887	11.526	12.2007	5	hypothetical protein	643716922
Athe_2368	12.2385	11.4381	14.9639	15.937	14.6223	15.5807	11.8386	14.8801	11.3622	15.8015	15.7962	15.8622	15.5076	14.3814	16.3326	16.7528	15.6145	15.9444	16	hypothetical protein	643716732
Athe_2369	11.041	11.7829	11.3688	13.6981	11.0599	11.9194	10.9306	10.9213	12.033	10.676	13.638	12.7643	12.3989	13.4161	13.3606	10.5605	13.5271	12.1078	6	hypothetical protein	643716733
Athe_0610	12.7917	12.5581	11.7069	11.7333	14.6161	10.2473	11.3913	11.9598	11.676	16.6462	11.0709	14.5693	17.2787	12.7735	16.889	16.2681	15.8488	16.2319	12	glycoside hydrolase starch-binding	643714992
Athe_0609	11.2944	11.5787	8.83979	13.3582	11.6819	10.5197	9.88007	10.1907	11.7743	15.1826	10.2575	12.3345	14.164	11.6666	13.029	14.0106	12.1144	14.4087	25	pullulanase, type I	643714991
Athe_0614	13.1212	10.9756	11.067	19.0877	17.8774	17.5329	10.9455	12.2099	11.3762	19.1668	12.0909	11.7005	20.6299	9.30279	19.7844	20.3931	19.4161	20.0085	32	extracellular solute-binding protein family 1	643714995
Athe_1653	10.52	15.436	14.5584	11.492	12.9369	10.3638	9.94091	11.8634	10.9626	10.0517	11.3553	10.3216	11.9298	11.0094	16.1381	15.9752	13.0554	12.1353	10	flagellar hook-associated 2 domain protein	643716022
Athe_0106	13.6174	15.233	15.8154	12.1371	12.1445	11.3065	11.4167	14.2747	13.05	11.949	11.7792	11.5016	11.3447	10.9543	11.2819	11.1235	10.7314	12.4407	25	ABC transporter related	643714514
Athe_0105	21.0071	21.7245	23.0401	19.8343	18.0668	16.2659	18.7683	17.4086	20.1256	19.1609	19.7588	19.514	19.8547	19.5436	17.6419	18.5225	16.7078	19.5495	42	D-xylose ABC transporter, periplasmic substrate-binding protein	643714513
Athe_2723	11.3454	11.7636	11.4065	15.1017	17.0271	11.4363	12.6912	10.6782	12.1856	12.0154	9.75674	10.4097	13.7707	11.8702	10.5715	10.5692	11.6617	9.93233	6	polysaccharide deacetylase	643717080
Athe_2730	10.7645	14.8214	14.1708	10.6264	11.1742	12.0891	11.9653	11.056	11.2313	12.0295	11.2313	12.7647	11.5917	11.6456	10.9571	10.6202	11.7501	11.0701	5	protein of unknown function DUF1659	643717087
Athe_2729	22.2277	22.2973	22.2889	13.075	18.676	13.0001	19.9994	22.5276	21.1237	16.4619	20.8707	21.121	18.1693	21.1852	17.1408	18.5315	17.8526	17.84	6	hypothetical protein	643717086
Athe_1541	12.3429	13.6329	14.5275	14.0773	13.9008	13.1664	11.228	10.5323	10.7117	10.9257	14.1595	11.0459	11.1986	10.8121	11.329	12.5973	10.4651	11.2856	9	carbamoyl-phosphate synthase, large subunit	643715913
Athe_2574	14.2349	13.7606	15.205	14.2345	13.3559	13.3904	12.3212	12.9827	12.8668	16.5602	14.9818	12.8249	16.1002	14.2281	14.9582	15.0869	13.8118	16.5797	27	extracellular solute-binding protein family 1	643716938
Athe_0625	13.6545	13.332	16.3325	15.4419	13.1912	12.6075	11.2722	14.2882	13.3786	13.8536	15.1558	14.7307	14.0573	15.0393	16.1653	15.5221	14.2779	12.6507	8	protein-export membrane protein SecD	643715006
Athe_2330	10.6048	11.9984	13.9162	10.7288	10.0828	11.88	12.2979	10.7306	11.945	10.7057	10.9592	11.1658	12.3753	10.8398	14.4848	13.8287	12.8968	11.3436	10	extracellular solute-binding protein family 1	643716694
Athe_0307	15.269	13.8375	15.6344	15.6085	14.8312	15.8284	13.7931	14.7385	14.3739	13.6692	16.7289	15.9556	13.9505	16.3322	14.5389	14.0052	12.7626	14.2006	28	methionyl-tRNA synthetase	643714697
Athe_1471	14.1116	13.6277	15.4574	15.0054	15.0664	11.0441	14.6629	14.8463	14.7467	15.0803	15.605	14.8716	14.608	13.4568	12.4203	11.4054	11.8421	14.242	8	Mannose-1-phosphate guanylyltransferase (GDP)	643715834
Athe_2738	13.6916	15.6439	18.0561	16.3039	15.7387	15.8776	15.386	16.3538	16.2751	16.2839	16.6262	15.3349	15.8658	18.1765	17.0905	17.2313	14.8938	15.9421	7	Stage V sporulation protein S	643717094
Athe_1799	11.9686	9.61574	13.945	13.0037	11.8742	10.9091	9.92247	9.25629	10.395	11.1912	14.233	13.2423	9.61818	13.748	14.3337	10.9729	9.87156	10.6613	7	Peptidase M23	643716176
Athe_0751	10.3043	12.8857	14.1828	13.3517	11.4703	12.1623	13.5153	14.6739	14.5037	10.7389	12.5329	11.1941	10.2039	10.6896	12.0694	11.9413	9.23125	11.9675	4	small GTP-binding protein	643715124
Athe_1664	20.2185	20.529	21.8252	20.1289	19.846	18.8179	18.743	20.0895	18.8553	16.3744	18.9803	19.0826	18.5318	19.1268	20.2887	21.745	21.868	18.1548	30	flagellin domain protein	643716033
Athe_0434	11.3599	10.6529	13.1104	13.4124	10.9123	12.0657	11.5633	14.1622	14.4331	16.3413	15.3881	14.4668	16.0262	14.9509	13.8728	12.8952	10.9246	16.1502	17	hypothetical protein	643714821
Athe_0438	11.3749	9.68801	11.5684	11.7886	11.746	10.4871	12.5249	11.0584	10.5853	12.1538	9.03361	12.0109	13.1183	13.84	10.5094	10.8104	10.2881	11.224	8	S-layer domain protein	643714825
Athe_1097	9.99503	10.2862	13.5616	11.2773	11.0525	9.20783	11.7553	13.2499	13.6059	10.8908	11.1212	10.4002	11.1987	8.55743	10.6575	11.5797	10.7706	9.83944	4	thiamine pyrophosphate protein domain protein TPP-binding	643715463
Athe_0297	24.2764	23.8055	24.8961	25.492	25.7542	24.605	25.5506	26.4827	26.599	24.006	25.0794	24.7114	24.7195	24.5838	24.2738	24.5102	24.1931	24.7276	44	hypothetical protein	643714687
Athe_0290	22.1155	21.9667	22.1744	22.3906	23.0467	21.9667	23.3866	24.2124	24.0688	21.5249	21.8724	22.2787	21.7326	21.5976	21.7181	21.2357	20.5895	21.4934	25	hypothetical protein	643714684
Athe_0287	20.6985	20.4855	21.1707	20.3028	21.3863	20.0683	22.354	22.8187	23.0008	20.2542	20.8543	20.6259	20.3744	20.9246	19.5045	19.7735	18.6548	20.121	18	hypothetical protein	643714682
Athe_1896	12.9829	14.3656	14.9433	15.35	13.1944	15.1699	12.0475	14.3771	15.3684	14.5561	10.3018	13.7717	14.6885	14.4404	14.9836	14.745	13.6909	13.1413	15	periplasmic binding protein	643716268
Athe_1565	14.1536	14.5315	16.0137	14.9724	12.6678	13.8813	14.5138	16.4566	14.7658	14.2241	16.7249	16.1351	14.6238	16.7995	9.99595	10.7197	11.4757	12.9918	7	hypothetical protein	643715938
Athe_1942	11.9842	13.2346	12.607	12.531	10.2825	12.3626	11.2485	11.966	12.3462	10.5201	14.3685	14.5196	15.6691	11.3791	10.3073	10.6622	12.778	11.8125	5	extracellular solute-binding protein family 3	643716314
Athe_2554	14.7877	9.11387	14.7116	18.6372	17.7849	17.487	16.6988	17.9669	18.4007	15.8629	16.4393	15.6553	16.2351	16.3658	16.9528	17.147	16.6041	15.3489	34	extracellular solute-binding protein family 1	643716918
Athe_0691	11.8987	13.0876	14.5219	14.391	11.3398	9.75996	11.0566	10.7619	10.2846	10.803	9.97759	10.6286	12.1903	12.8572	8.97319	11.7775	10.9742	11.9085	10	band 7 protein	643715064
Athe_0693	11.6468	12.4009	13.7989	11.5711	12.4194	11.5399	12.3416	10.9721	10.3055	11.8927	13.2695	12.9913	12.4869	11.48	11.3298	11.6899	11.8405	11.6979	4	protein of unknown function UPF0182	643715066
Athe_0952	12.2833	15.3438	16.8477	16.6621	17.0417	11.5709	17.3169	18.4477	16.9977	11.5133	10.8535	11.4615	11.404	11.7347	16.5794	17.6154	11.0543	14.8399	5	hypothetical protein	643715320
Athe_1128	13.9451	13.4805	14.7675	14.5041	13.7921	13.6312	12.9128	13.9529	13.74	10.9517	13.8767	13.1134	10.2333	14.215	12.4888	10.7805	10.6398	10.8791	16	aminotransferase class I and II	643715494
Athe_1424	14.5114	14.7137	17.9695	15.9521	14.7288	14.2324	12.8841	14.8748	13.3329	12.5757	15.619	13.3707	13.6761	15.8855	12.4489	13.284	11.573	12.9228	17	ATP synthase F1, beta subunit	643715787
Athe_2310	10.6383	12.0623	10.91	15.0476	14.8504	14.8791	10.0531	11.4888	11.9991	12.8101	11.8921	11.009	9.82468	9.65719	14.8674	14.9906	15.0522	12.5423	35	extracellular solute-binding protein family 1	643716674
Athe_1311	10.8193	13.1341	10.3237	13.0662	10.6417	10.1794	11.7619	11.94	11.6131	11.7798	13.767	10.9577	10.6064	13.5478	10.6028	11.6611	9.5766	9.65632	3	hypothetical protein	643715676
Athe_1306	11.4016	12.1339	13.4937	11.4326	11.5676	11.3086	11.1231	12.1813	11.8948	11.4675	11.1671	10.1938	13.5739	11.3237	11.4321	11.5423	9.8558	9.84101	5	septum site-determining protein MinD	643715671
Athe_1109	14.257	15.1727	17.7861	16.3543	15.7633	10.2914	14.3724	15.01	14.12	11.6968	11.7829	11.7567	10.2518	10.6677	11.7208	14.8868	12.2786	13.0414	7	ABC transporter related	643715475
Athe_1880	18.5022	16.4794	19.0301	20.0049	18.9282	19.273	16.4516	16.8243	16.8721	18.9803	18.4471	18.8874	20.0825	18.0758	21.0406	20.9759	19.4661	20.0688	11	hypothetical protein	643716252
Athe_0399	11.6166	10.8517	15.3242	15.298	14.9245	13.8963	11.7196	10.8672	11.2608	11.2716	11.5046	11.2701	15.6892	15.7485	17.8217	16.4551	16.9217	11.2723	19	extracellular solute-binding protein family 1	643714788
Athe_1900	10.7664	11.1155	12.8312	13.6627	12.3193	12.4813	11.0438	13.8497	11.5802	10.6291	10.407	12.5608	12.1616	13.6431	10.7923	11.8303	10.5006	11.0537	9	hypothetical protein	643716272
Athe_1454	14.5892	13.2904	16.9801	15.214	13.8781	15.8405	11.3253	15.7614	10.4846	14.9589	16.0577	15.5131	16.2466	16.2316	15.5238	15.7984	14.487	14.6739	11	2-alkenal reductase	643715817
Athe_0943	16.4247	16.0282	16.8477	16.6621	17.0417	15.2372	16.6926	16.471	17.7142	15.0622	9.96814	12.8011	15.5019	12.4756	16.5794	17.3553	17.2838	15.0778	19	hypothetical protein	643715312
Athe_0942	18.6263	17.8051	17.7426	19.2673	19.2123	20.1812	18.3104	19.2249	19.0876	15.8895	15.7754	16.3563	15.5916	15.635	16.7017	18.1817	16.3711	15.3596	14	hypothetical protein	643715311
Athe_2052	10.248	11.8613	11.1416	14.667	15.8397	13.3127	8.87761	10.4215	10.7277	10.6633	11.8522	10.6248	9.90304	11.7511	15.2195	14.5773	14.1835	10.5131	13	extracellular solute-binding protein family 1	643716419
Athe_0889	17.4278	17.1125	17.6894	18.3287	17.2758	18.0175	17.0063	18.7434	18.1209	17.1461	18.2303	17.7515	17.593	17.8533	16.5695	16.75	16.4096	16.9141	24	hypothetical protein	643715263
Athe_1630	12.8259	13.3904	14.4729	11.383	11.4111	10.8678	11.2528	11.3906	11.2991	11.267	11.7638	12.2667	10.9912	11.5313	12.1354	10.9304	9.32097	10.8158	9	methyl-accepting chemotaxis sensory transducer	643715999
Athe_2302	10.8886	11.8257	13.4429	15.8478	14.3454	12.0652	10.8288	9.72109	11.6684	11.1306	13.5573	12.4778	12.3015	13.0956	10.3163	11.1667	10.9032	14.6801	7	hypothetical protein	643716666
Athe_2303	21.9717	21.5776	22.3763	22.3997	21.841	22.0659	21.4662	21.8077	21.7844	22.853	22.8594	23.1056	23.7833	23.3185	23.8999	23.5282	22.3135	23.1668	81	S-layer domain protein	643716667
Athe_2304	13.0931	16.5206	15.0953	14.6752	10.5189	13.9968	12.0773	10.1421	14.6723	10.583	13.7804	15.7192	11.5737	14.775	11.3048	11.2511	12.1738	11.8435	17	methyl-accepting chemotaxis sensory transducer	643716668
Athe_1323	11.5821	10.2888	13.8295	11.0414	10.3401	11.74	12.0282	11.2139	11.437	11.3689	14.8711	12.9677	12.2551	13.4937	11.361	10.9357	10.0632	11.3905	4	HutP family protein	643715688
Athe_1080	10.76	10.3443	11.5446	11.8168	10.7952	9.26726	12.7139	12.353	11.6134	14.6536	13.8095	15.205	14.3586	13.9625	14.4841	13.78	14.1717	14.3691	7	cell wall hydrolase/autolysin	643715446
Athe_2003	11.6117	11.426	10.6423	11.3808	11.4342	12.3534	9.79303	11.7008	9.66517	11.3434	15.3484	16.6346	11.9158	13.9877	12.0044	11.1029	11.4511	10.455	5	NA	644730652
Athe_1869	18.1197	17.9733	18.181	17.5414	15.8999	11.3741	16.3034	15.5609	17.8973	18.4336	19.3874	18.747	18.4538	19.0194	16.5604	16.5886	15.9743	18.3991	27	NHL repeat containing protein	643716241
Athe_1870	16.3787	16.3429	17.7276	17.58	16.8258	17.6165	16.0236	17.0742	16.4865	18.051	17.6897	17.5061	18.9523	18.9818	17.0133	15.9021	17.7799	18.1661	26	hypothetical protein	643716242
Athe_1871	16.3787	13.5473	17.7935	17.7826	16.3997	17.9495	15.9296	17.0742	17.3138	18.051	17.9182	18.8104	18.9352	18.1799	17.4487	16.0049	17.6422	18.2176	28	hypothetical protein	643716243
Athe_1506	12.5326	13.3645	14.9132	13.703	11.6196	11.6975	11.4458	13.3273	12.8021	9.9413	13.7778	12.72	12.1435	12.5246	11.1801	11.7619	10.0459	11.2342	17	indolepyruvate ferredoxin oxidoreductase, alpha subunit	643715869
Athe_0668	20.5487	19.9929	21.0788	21.4686	20.5209	20.0922	19.9639	20.9674	20.5865	19.5835	20.3716	20.1259	19.433	20.142	19.4971	19.7813	19.203	19.105	34	hypothetical protein	643715048
Athe_0664	17.5876	17.6097	18.7562	18.892	18.5025	18.5873	16.4398	18.6064	16.9257	16.4915	18.5608	18.3541	17.0284	18.1626	15.816	10.5068	10.9356	15.5843	20	branched-chain amino acid aminotransferase	643715045
Athe_2039	13.4468	13.3229	15.0861	13.422	14.56	12.724	14.0246	14.5207	11.8049	11.1408	15.2353	13.3996	11.1226	13.0267	10.1564	11.0649	11.1208	11.4694	7	D-alanine/D-alanine ligase	643716406
Athe_0909	16.203	15.0399	15.9273	17.0977	17.0766	15.2487	15.7301	16.0979	15.6833	16.8756	16.867	16.4801	16.7232	16.0362	16.5616	16.1049	15.209	17.4351	16	hypothetical protein	643715278
Athe_0908	13.573	11.1622	15.8814	15.1219	18.5694	18.2823	14.2126	14.3322	15.1785	14.4424	15.0095	10.6228	14.6702	16.3886	10.2511	9.38263	11.4191	15.893	7	hypothetical protein	643715277
Athe_2173	13.7248	10.6948	15.0569	15.0449	13.1308	11.6804	13.1418	14.2609	14.2728	13.1311	14.8677	14.1834	12.9583	14.2608	12.0194	11.8804	11.2729	12.9139	9	flagellar M-ring protein FliF	643716538
Athe_2295	10.9024	11.1466	13.2987	14.7922	13.1093	16.2851	10.3173	10.6814	11.2485	13.8368	16.0827	14.4944	14.0012	14.1718	9.60557	13.3866	11.1423	14.2018	15	S-layer domain protein	643716659
Athe_1742	15.5028	15.9402	14.9546	14.2373	11.7345	14.6999	10.5436	14.9435	12.71	9.57016	14.8799	9.7801	13.3835	14.0894	14.7616	14.8988	11.1548	13.2607	13	ribosomal protein L2	643716120
Athe_0523	16.4433	16.4902	17.6402	17.2247	16.0269	16.1791	15.0815	16.0955	17.6723	17.4043	18.4255	18.4119	18.5801	18.8481	17.2605	17.0529	16.4048	18.0464	35	Extracellular ligand-binding receptor	643714905
Athe_1568	11.6284	11.1197	12.4936	11.5016	12.9238	12.2651	12.3436	14.796	11.7089	10.6586	10.6486	8.936	11.7981	11.3256	12.2654	13.2081	13.6813	10.6653	4	nitroreductase	643715941
Athe_0082	14.671	12.1883	15.415	16.6246	16.5141	10.8959	11.0834	15.9751	14.9739	15.5547	16.747	16.2358	16.6535	16.5601	11.6839	12.7738	11.7803	17.1286	9	hypothetical protein	643714492
Athe_0089	11.3253	10.1112	11.3163	10.5558	10.1721	10.8614	9.79905	11.1165	11.9386	15.5362	10.7337	10.9954	16.5675	11.1348	11.4175	10.8615	9.96954	15.7994	3	Endo-1,4-beta-xylanase	643714499
Athe_1515	11.271	11.2471	13.6459	10.5946	10.3096	11.0728	9.51894	15.6127	9.6819	9.99153	9.65557	9.93483	12.692	11.0558	10.1812	12.31	10.5255	11.1672	4	secretion protein HlyD family protein	643715879
Athe_1509	11.4104	10.972	13.5635	14.8306	11.3371	10.8532	10.238	9.97402	12.0992	11.6613	16.3667	14.614	14.9145	17.1003	11.8926	10.3886	10.673	14.262	9	heat shock protein Hsp20	643715872
Athe_0823	14.5248	13.6195	15.0121	16.5743	16.4236	15.9292	14.821	16.7137	14.7633	11.1684	10.9128	15.8666	10.3546	11.8243	11.7457	11.8307	11.1904	10.801	11	UBA/THIF-type NAD/FAD binding protein	643715201
Athe_0824	17.5205	16.2107	17.9167	18.0039	17.5809	15.6132	16.0934	18.4119	17.8894	16.8058	16.992	18.807	16.9087	17.3576	17.3478	11.8429	10.8437	16.2428	17	extracellular solute-binding protein family 1	643715202
Athe_2285	20.197	20.7702	21.8257	18.9164	19.5226	21.0915	18.9203	20.5439	20.2148	20.3394	23.1536	23.6815	21.802	24.8372	19.0692	18.9058	15.4621	20.8396	16	hypothetical protein	643716649
Athe_0478	10.3671	11.865	13.8265	11.8625	12.4156	10.7468	12.358	12.066	12.1139	11.7736	15.4467	11.0006	10.4066	11.0252	12.5789	12.6587	11.6943	12.3799	5	hypothetical protein	643714866
Athe_0477	12.0029	11.0624	13.0861	11.7079	11.0535	10.3122	10.6008	10.4596	10.2982	10.4289	13.8651	13.7924	10.8974	15.0853	11.1714	10.0224	10.578	11.2331	4	Rubrerythrin	643714865
Athe_0531	12.8818	12.744	11.5652	12.9369	11.2875	11.341	10.5999	11.0752	11.9191	10.4634	12.6194	12.4145	10.5411	13.5903	12.2248	12.1015	11.2062	9.66971	17	AAA ATPase	643714913
Athe_0535	11.5875	10.5858	12.4061	11.175	11.0801	10.3042	10.1815	9.7071	10.2873	12.2301	16.1954	16.3567	10.9433	15.8322	11.6908	10.1951	12.3999	10.4058	5	3D domain protein	643714917
Athe_0532	17.1885	16.3664	16.5701	12.5869	12.4195	12.8089	15.6047	17.0941	15.5087	16.9635	14.6371	15.9225	16.975	17.3781	16.4139	16.8042	16.9209	16.5673	22	hypothetical protein	643714914
Athe_0533	13.6051	14.0572	14.4437	10.4849	15.3072	12.9426	11.486	16.5695	13.6273	13.4635	10.069	10.5795	10.4971	13.7188	11.196	11.8083	10.9526	13.146	12	FAD-dependent pyridine nucleotide-disulphide oxidoreductase	643714915
Athe_1366	15.2342	16.8004	16.8968	15.5604	10.3613	15.7726	11.7575	16.2384	15.428	10.2786	15.7493	10.8691	15.4704	15.2182	11.7106	10.6837	11.9671	12.2457	3	hypothetical protein	643715731
Athe_1368	15.2342	16.8004	16.8968	15.5604	10.5344	15.7726	12.3134	16.2384	15.428	11.703	15.7493	10.8977	15.4704	15.2182	10.3592	12.4202	11.4057	9.86626	3	hypothetical protein	643715733
Athe_0073	11.8695	11.5859	12.4257	13.0249	11.3105	11.6118	10.613	12.4289	11.2596	11.2142	13.7704	11.5894	11.3715	10.1892	11.7004	12.7812	10.6401	11.1181	4	hypothetical protein	643714484
Athe_0077	9.74959	10.8206	8.59557	14.4919	13.785	14.6315	11.2243	12.6903	11.2002	13.3681	13.0099	16.1982	13.5624	14.047	10.5818	12.8295	11.5487	10.8865	19	S-layer domain protein	643714487
Athe_0078	10.6923	14.838	15.5196	16.1561	15.9537	15.0954	11.8212	15.0357	14.6684	10.634	15.3139	13.5525	14.3851	16.3859	10.7825	13.8654	11.8219	10.5781	9	CTP synthase	643714488
Athe_0820	11.7103	9.5211	13.3735	14.3278	13.2281	14.5883	12.4537	10.9927	12.5235	10.4107	10.6048	13.0568	12.1229	14.618	10.678	11.1993	10.9125	11.0936	7	4Fe-4S ferredoxin iron-sulfur binding domain protein	643715198
Athe_0819	11.3266	14.9563	16.2092	9.40422	9.97348	11.4542	11.5366	16.1008	15.2057	10.9376	10.1201	9.73477	12.7867	11.8027	11.0418	12.4476	11.14	11.5361	6	5-carboxymethyl-2-hydroxymuconate Delta-isomerase	643715197
Athe_2091	11.1017	12.7115	12.9198	11.6253	11.405	10.3377	10.4939	10.7636	11.3974	14.8606	14.5152	13.9739	15.1606	11.0853	11.2258	9.64572	9.44392	15.2067	9	extracellular solute-binding protein family 1	643716458
Athe_2146	11.4117	10.6699	13.7618	9.87747	12.5268	10.6011	9.24737	11.6639	11.2558	10.3291	12.7522	12.1219	10.7231	11.0395	12.2488	12.0164	11.6582	11.4742	3	CheD	643716511
Athe_1854	17.4864	16.6658	17.0486	17.7533	17.5003	18.4515	16.6797	17.1838	17.9038	17.4068	18.3394	18.4571	17.1992	17.7657	18.9235	19.2174	18.0212	17.5778	33	Pectate lyase	643716226
