# Supplementary material for: The diversity and specificity of the extracellular proteome in the cellulolytic bacterium Caldicellulosiruptor bescii is driven by the nature of the cellulosic growth substrate
Source: Biotechnol Biofuels. 2018 Mar 23;11:80. doi: 10.1186/s13068-018-1076-1 (PMC5865380; doi:10.1186/s13068-018-1076-1)
Supplement: Supplementary file 3 — Additional file 3: Table S3. Significantly differentially abundant protein in pairiwise comparisons. [file 13068_2018_1076_MOESM3_ESM.xlsx]

## Sheet: Sheet1
Table S3 Significantly differentially abundant protein in pairiwise comparisons
Protein	Comparison	Pval	FoldChange
Athe_1918_L-lactate dehydrogenase	XYLO_SWG	0.000666	5.63809
Athe_1918_L-lactate dehydrogenase	CB_SWG	0.00995535	3.71893
Athe_1918_L-lactate dehydrogenase	GLU_SWG	0.00995535	4.67904
Athe_1918_L-lactate dehydrogenase	XYLN_XYLO	0.00172432	-6.09489
Athe_1918_L-lactate dehydrogenase	GLU_XYLN	0.00995535	5.13584
Athe_1918_L-lactate dehydrogenase	AVI_SWG	0.0173694	4.56776
Athe_1918_L-lactate dehydrogenase	AVI_XYLN	0.0173694	5.02456
Athe_1918_L-lactate dehydrogenase	Simple_Complex	0.00295618	3.30837
Athe_1918_L-lactate dehydrogenase	CB_XYLN	0.00995535	4.17573
Athe_2310_extracellular solute-binding protein family 1	XYLO_SWG	0.00840615	-4.11727
Athe_2310_extracellular solute-binding protein family 1	CB_SWG	0.00840615	-3.78971
Athe_2310_extracellular solute-binding protein family 1	GLU_SWG	0.00808155	-3.7665
Athe_2310_extracellular solute-binding protein family 1	AVI_XYLO	0.00840615	4.07294
Athe_2310_extracellular solute-binding protein family 1	AVI_CB	0.00840615	3.74538
Athe_2310_extracellular solute-binding protein family 1	Simple_Complex	0.000709341	-2.79493
Athe_2310_extracellular solute-binding protein family 1	GLU_AVI	0.00808155	-3.72217
Athe_0523_Extracellular ligand-binding receptor	C6_C5	0.000567312	-1.74675
Athe_2091_extracellular solute-binding protein family 1	C6_C5	0.000871212	-2.71639
Athe_2574_extracellular solute-binding protein family 1	C6_C5	0.0194896	-1.61782
Athe_2304_methyl-accepting chemotaxis sensory transducer	Simple_Complex	0.0260341	1.99496
Athe_2018_hypothetical protein	XYLO_SWG	0.00300767	3.9233
Athe_2018_hypothetical protein	XYLN_XYLO	0.00462682	-3.85457
Athe_2018_hypothetical protein	AVI_XYLO	0.0186062	-3.15936
Athe_2018_hypothetical protein	Simple_Complex	0.0217097	1.59378
Athe_2018_hypothetical protein	CB_XYLO	0.00613375	-3.74163
Athe_0174_extracellular solute-binding protein family 1	XYLO_SWG	0.0355299	-3.94949
Athe_0174_extracellular solute-binding protein family 1	CB_SWG	0.0355299	-4.42502
Athe_0174_extracellular solute-binding protein family 1	AVI_SWG	0.0355299	-4.18331
Athe_1388_Extracellular ligand-binding receptor	C6_C5	0.0304091	-0.941889
Athe_2729_hypothetical protein	XYLO_SWG	0.00548306	3.21736
Athe_2729_hypothetical protein	CB_SWG	0.0325476	3.37526
Athe_2729_hypothetical protein	GLU_SWG	0.00289495	4.42966
Athe_2729_hypothetical protein	XYLN_XYLO	0.00769629	-3.56858
Athe_2729_hypothetical protein	GLU_XYLN	0.00398655	4.78088
Athe_2729_hypothetical protein	GLU_XYLO	0.00289495	1.2123
Athe_2729_hypothetical protein	Simple_Complex	1.75e-05	4.76603
Athe_2729_hypothetical protein	CB_XYLN	0.0325476	3.72648
Athe_2729_hypothetical protein	GLU_AVI	0.0325476	7.35426
Athe_0847_extracellular solute-binding protein family 1	GLU_CB	0.0140302	-1.85522
Athe_0847_extracellular solute-binding protein family 1	CB_SWG	0.0001302	-5.01121
Athe_0847_extracellular solute-binding protein family 1	GLU_SWG	6.6e-05	-6.86643
Athe_0847_extracellular solute-binding protein family 1	GLU_XYLN	3.21e-05	-9.85585
Athe_0847_extracellular solute-binding protein family 1	XYLN_SWG	1.24e-05	2.98942
Athe_0847_extracellular solute-binding protein family 1	AVI_XYLN	0.00362447	-3.59982
Athe_0847_extracellular solute-binding protein family 1	AVI_CB	0.00300999	4.40081
Athe_0847_extracellular solute-binding protein family 1	Simple_Complex	6.31e-05	-5.68285
Athe_0847_extracellular solute-binding protein family 1	CB_XYLN	3.5e-05	-8.00063
Athe_0847_extracellular solute-binding protein family 1	GLU_AVI	0.000980175	-6.25603
Athe_0847_extracellular solute-binding protein family 1	C6_C5	0.031141	-4.26147
Athe_1509_heat shock protein Hsp20	XYLO_SWG	0.0462827	5.04227
Athe_1509_heat shock protein Hsp20	CB_XYLO	0.0462827	-5.25657
Athe_1509_heat shock protein Hsp20	C6_C5	0.00416567	-3.12224
Athe_2052_extracellular solute-binding protein family 1	XYLO_SWG	0.0112487	-3.25075
Athe_2052_extracellular solute-binding protein family 1	CB_SWG	0.0112487	-4.65121
Athe_2052_extracellular solute-binding protein family 1	GLU_SWG	0.0112487	-3.57647
Athe_2052_extracellular solute-binding protein family 1	XYLN_SWG	0.00526973	-4.3003
Athe_2052_extracellular solute-binding protein family 1	AVI_XYLN	0.0155485	4.24663
Athe_2052_extracellular solute-binding protein family 1	AVI_XYLO	0.0341719	3.19707
Athe_2052_extracellular solute-binding protein family 1	AVI_CB	0.0193305	4.59754
Athe_2052_extracellular solute-binding protein family 1	Simple_Complex	0.0102721	-2.37482
Athe_2052_extracellular solute-binding protein family 1	GLU_AVI	0.0327381	-3.52279
Athe_2720_hypothetical protein	C6_C5	0.00177756	-4.33257
Athe_0639_PpiC-type peptidyl-prolyl cis-trans isomerase	XYLO_SWG	0.00667149	4.28683
Athe_1630_methyl-accepting chemotaxis sensory transducer	Simple_Complex	0.0145343	1.2301
Athe_1109_ABC transporter related	CB_XYLO	0.0358405	3.09842
Athe_1109_ABC transporter related	C6_C5	0.00327871	3.25903
Athe_1135_aspartate-semialdehyde dehydrogenase	Simple_Complex	0.0111832	2.00676
Athe_0952_hypothetical protein	CB_XYLO	0.00388499	6.23757
Athe_0952_hypothetical protein	C6_C5	0.0034224	3.86683
Athe_0597_extracellular solute-binding protein family 1	GLU_CB	0.0114969	-4.47392
Athe_0597_extracellular solute-binding protein family 1	XYLO_SWG	0.0378895	-1.83482
Athe_0597_extracellular solute-binding protein family 1	GLU_SWG	0.0114969	-3.84132
Athe_0597_extracellular solute-binding protein family 1	GLU_XYLN	0.0137737	-1.88734
Athe_0597_extracellular solute-binding protein family 1	GLU_XYLO	0.0306695	-2.0065
Athe_0597_extracellular solute-binding protein family 1	XYLN_SWG	0.0204504	-1.95398
Athe_0597_extracellular solute-binding protein family 1	CB_XYLN	0.0242192	2.58657
Athe_0597_extracellular solute-binding protein family 1	CB_XYLO	0.0370639	2.46741
Athe_0597_extracellular solute-binding protein family 1	GLU_AVI	0.0370639	-4.28465
Athe_0998_protein of unknown function DUF322	Simple_Complex	0.0173788	2.258
Athe_1799_Peptidase M23	XYLN_XYLO	0.0294357	-3.25092
Athe_1799_Peptidase M23	CB_XYLO	0.0132821	-3.88322
Athe_0943_hypothetical protein	XYLO_SWG	0.0269072	-5.32456
Athe_0943_hypothetical protein	XYLN_XYLO	0.0351158	3.46571
Athe_0943_hypothetical protein	GLU_XYLN	0.0278177	1.21956
Athe_0943_hypothetical protein	GLU_XYLO	0.0269072	4.68528
Athe_0943_hypothetical protein	XYLN_SWG	0.0269072	-1.85885
Athe_0943_hypothetical protein	AVI_XYLO	0.0278177	4.56542
Athe_0943_hypothetical protein	CB_XYLN	0.0278177	1.74529
Athe_0943_hypothetical protein	CB_XYLO	0.0269072	5.21101
Athe_0943_hypothetical protein	C6_C5	0.00127824	3.0877
Athe_0909_hypothetical protein	C6_C5	0.048025	-0.724589
Athe_0135_hypothetical protein	C6_C5	0.0166994	2.27502
Athe_1880_hypothetical protein	CB_SWG	0.010329	-3.77822
Athe_1880_hypothetical protein	AVI_CB	0.010329	2.68604
Athe_1880_hypothetical protein	Simple_Complex	0.000171464	-2.13893
Athe_1880_hypothetical protein	CB_XYLN	0.010329	-2.99454
Athe_1880_hypothetical protein	CB_XYLO	0.0107973	-1.75411
Athe_0751_small GTP-binding protein	C6_C5	0.0194942	1.78441
Athe_0105_D-xylose ABC transporter_ periplasmic substrate-binding protein	Simple_Complex	0.0289665	1.6985
Athe_2295_S-layer domain protein	CB_XYLN	0.00537814	-3.2642
Athe_2295_S-layer domain protein	CB_XYLO	0.0227802	-4.16724
Athe_2295_S-layer domain protein	C6_C5	0.0407996	-2.04462
Athe_1471_Mannose-1-phosphate guanylyltransferase (GDP)	CB_SWG	0.00993261	2.8627
Athe_1471_Mannose-1-phosphate guanylyltransferase (GDP)	XYLN_SWG	0.014592	2.75419
Athe_0610_glycoside hydrolase starch-binding	CB_SWG	0.00128729	-4.65958
Athe_0610_glycoside hydrolase starch-binding	GLU_SWG	0.00329249	-3.98304
Athe_0610_glycoside hydrolase starch-binding	GLU_XYLN	0.00311997	-4.36671
Athe_0610_glycoside hydrolase starch-binding	Simple_Complex	0.00632557	-2.80687
Athe_0610_glycoside hydrolase starch-binding	CB_XYLN	0.00128729	-5.04325
Athe_0610_glycoside hydrolase starch-binding	C6_C5	0.0132326	-2.68614
Athe_2255_glutamyl-tRNA synthetase	XYLN_XYLO	0.0348162	-5.87774
Athe_2255_glutamyl-tRNA synthetase	AVI_XYLN	0.0348162	4.4907
Athe_0077_S-layer domain protein	GLU_AVI	0.0409093	-4.58086
Athe_2347_hypothetical protein	Simple_Complex	0.0398402	1.46496
Athe_2719_hypothetical protein	C6_C5	0.0284064	-1.08323
Athe_2264_periplasmic binding protein/LacI transcriptional regulator	GLU_CB	0.0294463	4.70011
Athe_2264_periplasmic binding protein/LacI transcriptional regulator	CB_SWG	0.027175	-5.81771
Athe_2264_periplasmic binding protein/LacI transcriptional regulator	XYLN_XYLO	0.0392132	-2.14372
Athe_2264_periplasmic binding protein/LacI transcriptional regulator	GLU_XYLO	0.0313862	-1.79898
Athe_2264_periplasmic binding protein/LacI transcriptional regulator	AVI_XYLO	0.0392132	-2.21
Athe_2264_periplasmic binding protein/LacI transcriptional regulator	AVI_CB	0.0313862	4.28909
Athe_2264_periplasmic binding protein/LacI transcriptional regulator	CB_XYLN	0.0313862	-4.35537
Athe_2264_periplasmic binding protein/LacI transcriptional regulator	CB_XYLO	0.0223582	-6.49909
Athe_2264_periplasmic binding protein/LacI transcriptional regulator	C6_C5	0.0447052	-2.43086
Athe_0460_glycosyltransferase 36	GLU_CB	0.0161293	-1.55153
Athe_0460_glycosyltransferase 36	XYLN_XYLO	0.00152865	-2.67681
Athe_0460_glycosyltransferase 36	GLU_XYLN	0.0043758	1.40968
Athe_0460_glycosyltransferase 36	GLU_XYLO	0.0135009	-1.26713
Athe_0460_glycosyltransferase 36	AVI_SWG	0.0229738	4.79617
Athe_0460_glycosyltransferase 36	AVI_XYLN	0.00152865	4.64809
Athe_0460_glycosyltransferase 36	AVI_XYLO	0.0135009	1.97128
Athe_0460_glycosyltransferase 36	AVI_CB	0.0269146	1.68688
Athe_0460_glycosyltransferase 36	CB_XYLN	0.00303414	2.96121
Athe_0460_glycosyltransferase 36	GLU_AVI	0.00324186	-3.23841
Athe_1170_signal recognition particle-docking protein FtsY	Simple_Complex	0.0150416	1.56527
Athe_1068_ribosomal protein L31	GLU_SWG	0.022096	2.69101
Athe_1068_ribosomal protein L31	GLU_XYLN	0.022096	2.70996
Athe_1068_ribosomal protein L31	GLU_XYLO	0.0147648	4.12683
Athe_1068_ribosomal protein L31	GLU_AVI	0.022096	3.16125
Athe_1068_ribosomal protein L31	C6_C5	0.0407737	1.8443
Athe_0459_glycosyltransferase 36	AVI_SWG	0.0420915	4.70177
Athe_0459_glycosyltransferase 36	AVI_XYLN	0.0420915	5.96286
Athe_0459_glycosyltransferase 36	AVI_CB	0.0140364	1.54417
Athe_0459_glycosyltransferase 36	GLU_AVI	0.0264284	-2.9133
Athe_0889_hypothetical protein	XYLO_SWG	0.0219693	1.36866
Athe_2028_glycoside hydrolase family 4	Simple_Complex	0.0389997	1.16361
Athe_1913_extracellular solute-binding protein family 5	Simple_Complex	0.0128855	1.29931
Athe_1857_glycoside hydrolase family 48	AVI_XYLN	0.0303374	-1.63253
Athe_1857_glycoside hydrolase family 48	AVI_XYLO	0.0194712	-2.13215
Athe_1857_glycoside hydrolase family 48	AVI_CB	0.0264355	-2.95914
Athe_1857_glycoside hydrolase family 48	Simple_Complex	0.00667068	1.21408
Athe_1857_glycoside hydrolase family 48	GLU_AVI	0.0420097	1.90188
Athe_0709_ATP-dependent Clp protease_ proteolytic subunit ClpP	Simple_Complex	0.0013113	3.00437
Athe_0668_hypothetical protein	C6_C5	0.0116878	0.786489
Athe_1871_hypothetical protein	C6_C5	0.0137576	-1.66662
Athe_2342_S-layer domain protein	C6_C5	0.0136779	-1.10194
Athe_0399_extracellular solute-binding protein family 1	CB_SWG	0.00377835	-5.78363
Athe_0399_extracellular solute-binding protein family 1	AVI_CB	0.016065	3.42376
Athe_0399_extracellular solute-binding protein family 1	Simple_Complex	0.019294	-2.59859
Athe_0434_hypothetical protein	XYLN_XYLO	0.043176	1.23731
Athe_0434_hypothetical protein	GLU_XYLN	0.0386467	-4.46484
Athe_0434_hypothetical protein	GLU_XYLO	0.043176	-3.22753
Athe_0434_hypothetical protein	XYLN_SWG	0.043176	3.60837
Athe_0434_hypothetical protein	AVI_XYLN	0.0386467	-4.04243
Athe_0434_hypothetical protein	C6_C5	0.000253069	-3.14589
Athe_0843_3-phosphoshikimate 1-carboxyvinyltransferase	XYLO_SWG	0.00314545	3.78018
Athe_0843_3-phosphoshikimate 1-carboxyvinyltransferase	CB_SWG	0.000462	4.78636
Athe_0843_3-phosphoshikimate 1-carboxyvinyltransferase	GLU_SWG	0.000462	5.1106
Athe_0843_3-phosphoshikimate 1-carboxyvinyltransferase	AVI_SWG	0.000462	4.78882
Athe_0843_3-phosphoshikimate 1-carboxyvinyltransferase	XYLN_SWG	0.019798	3.20747
Athe_0843_3-phosphoshikimate 1-carboxyvinyltransferase	Simple_Complex	0.0265521	1.89362
Athe_0843_3-phosphoshikimate 1-carboxyvinyltransferase	C6_C5	0.00110776	1.40142
Athe_2361_glutamine amidotransferase class-II	Simple_Complex	0.0406065	1.35927
Athe_1349_isoleucyl-tRNA synthetase	Simple_Complex	0.0227581	1.961
Athe_1523_FAD-dependent pyridine nucleotide-disulphide oxidoreductase	Simple_Complex	0.0091392	2.33269
Athe_1523_FAD-dependent pyridine nucleotide-disulphide oxidoreductase	C6_C5	0.00682391	2.85071
Athe_0216_phage shock protein A_ PspA	C6_C5	0.02293	-1.03692
Athe_2340_carboxyl-terminal protease	AVI_CB	0.0065506	3.14445
Athe_2340_carboxyl-terminal protease	CB_XYLN	0.00518421	-4.12783
Athe_2340_carboxyl-terminal protease	CB_XYLO	0.0065506	-4.51228
Athe_2340_carboxyl-terminal protease	C6_C5	0.0119681	-2.33914
Athe_0614_extracellular solute-binding protein family 1	XYLO_SWG	0.00162374	-8.8331
Athe_0614_extracellular solute-binding protein family 1	CB_SWG	0.000867	-8.354
Athe_0614_extracellular solute-binding protein family 1	GLU_SWG	0.00158082	-8.14324
Athe_0614_extracellular solute-binding protein family 1	XYLN_XYLO	0.00167134	8.90365
Athe_0614_extracellular solute-binding protein family 1	GLU_XYLN	0.00162374	-8.21378
Athe_0614_extracellular solute-binding protein family 1	AVI_XYLO	0.00328732	7.13462
Athe_0614_extracellular solute-binding protein family 1	AVI_CB	0.00158082	6.65552
Athe_0614_extracellular solute-binding protein family 1	Simple_Complex	3.49e-11	-7.9008
Athe_0614_extracellular solute-binding protein family 1	CB_XYLN	0.000874125	-8.42455
Athe_0614_extracellular solute-binding protein family 1	GLU_AVI	0.00296655	-6.44475
Athe_2303_S-layer domain protein	AVI_XYLO	0.0453842	-0.992339
Athe_2303_S-layer domain protein	CB_XYLN	0.0436089	-1.58158
Athe_2303_S-layer domain protein	CB_XYLO	0.0183441	-1.40843
Athe_2303_S-layer domain protein	C6_C5	6.65e-06	-1.25993
Athe_0849_extracellular solute-binding protein family 1	XYLN_XYLO	0.000564	6.45061
Athe_0849_extracellular solute-binding protein family 1	GLU_XYLN	0.00767426	-5.9527
Athe_0849_extracellular solute-binding protein family 1	XYLN_SWG	0.000564	6.06802
Athe_0849_extracellular solute-binding protein family 1	Simple_Complex	0.00982496	-3.13073
Athe_0849_extracellular solute-binding protein family 1	CB_XYLN	0.00067615	-7.33145
Athe_0307_methionyl-tRNA synthetase	XYLO_SWG	0.0448511	2.56999
Athe_0307_methionyl-tRNA synthetase	XYLN_XYLO	0.0134788	-2.39874
Athe_0307_methionyl-tRNA synthetase	AVI_XYLN	0.0448511	1.48255
Athe_0307_methionyl-tRNA synthetase	CB_XYLO	0.0340736	-2.03704
Athe_0181_extracellular solute-binding protein family 1	XYLO_SWG	0.0113516	-2.43522
Athe_0181_extracellular solute-binding protein family 1	CB_SWG	0.00388446	-4.02719
Athe_0181_extracellular solute-binding protein family 1	GLU_SWG	0.0105669	-3.7045
Athe_0181_extracellular solute-binding protein family 1	XYLN_XYLO	0.0105669	1.97165
Athe_0181_extracellular solute-binding protein family 1	GLU_XYLN	0.0105669	-3.24093
Athe_0181_extracellular solute-binding protein family 1	AVI_CB	0.0152993	3.14539
Athe_0181_extracellular solute-binding protein family 1	Simple_Complex	8.48e-07	-2.94051
Athe_0181_extracellular solute-binding protein family 1	CB_XYLN	0.00183207	-3.56362
Athe_0181_extracellular solute-binding protein family 1	CB_XYLO	0.0228478	-1.59197
Athe_0181_extracellular solute-binding protein family 1	GLU_AVI	0.0356172	-2.8227
Athe_0287_hypothetical protein	GLU_CB	0.00848216	-1.93959
Athe_0287_hypothetical protein	XYLO_SWG	0.0277224	1.49065
Athe_0287_hypothetical protein	CB_SWG	0.00461544	3.41357
Athe_0287_hypothetical protein	GLU_SWG	0.0374651	1.47398
Athe_0287_hypothetical protein	XYLN_XYLO	0.0224132	-0.551693
Athe_0287_hypothetical protein	AVI_CB	0.0224132	-2.1387
Athe_0287_hypothetical protein	Simple_Complex	0.00399495	1.38813
Athe_0287_hypothetical protein	CB_XYLN	0.00412865	2.47461
Athe_0287_hypothetical protein	CB_XYLO	0.00461544	1.92292
Athe_0273_periplasmic binding protein	GLU_XYLN	0.0485556	-3.43806
Athe_0273_periplasmic binding protein	AVI_XYLN	0.0485556	-3.87058
Athe_0273_periplasmic binding protein	C6_C5	0.00401955	-2.54023
Athe_1506_indolepyruvate ferredoxin oxidoreductase_ alpha subunit	Simple_Complex	0.00597226	1.56456
Athe_1156_3-oxoacyl-(acyl-carrier-protein) reductase	CB_SWG	0.0338952	3.42801
Athe_1156_3-oxoacyl-(acyl-carrier-protein) reductase	AVI_CB	0.0316424	-4.45746
Athe_1156_3-oxoacyl-(acyl-carrier-protein) reductase	Simple_Complex	0.000587941	2.53004
Athe_1156_3-oxoacyl-(acyl-carrier-protein) reductase	CB_XYLN	0.0316424	3.30787
Athe_1156_3-oxoacyl-(acyl-carrier-protein) reductase	GLU_AVI	0.0338952	3.73546
Athe_1861_PpiC-type peptidyl-prolyl cis-trans isomerase	CB_SWG	0.00981825	-2.47684
Athe_1861_PpiC-type peptidyl-prolyl cis-trans isomerase	XYLN_XYLO	0.0401692	-1.94722
Athe_1861_PpiC-type peptidyl-prolyl cis-trans isomerase	GLU_XYLO	0.0401692	-2.58379
Athe_1861_PpiC-type peptidyl-prolyl cis-trans isomerase	CB_XYLO	0.00779393	-2.8886
Athe_2003_NA	XYLO_SWG	0.0356339	3.80404
Athe_2003_NA	XYLN_XYLO	0.0356339	-4.08551
Athe_2003_NA	GLU_XYLO	0.0356339	-4.09688
Athe_2003_NA	AVI_XYLO	0.0363327	-3.60075
Athe_2003_NA	CB_XYLO	0.0356339	-4.9372
Athe_2003_NA	C6_C5	0.0281446	-2.16888
Athe_1158_3-oxoacyl-(acyl-carrier-protein) synthase 2	Simple_Complex	0.0407567	1.24045
Athe_1158_3-oxoacyl-(acyl-carrier-protein) synthase 2	C6_C5	0.00911181	1.67212
Athe_1164_Stage V sporulation protein S	XYLO_SWG	0.00460951	-4.35991
Athe_1164_Stage V sporulation protein S	CB_SWG	0.0289021	-2.27858
Athe_1164_Stage V sporulation protein S	GLU_XYLO	0.0285601	3.76098
Athe_1164_Stage V sporulation protein S	AVI_SWG	0.0285601	-3.94438
Athe_1164_Stage V sporulation protein S	CB_XYLO	0.0285601	2.08133
Athe_1541_carbamoyl-phosphate synthase_ large subunit	AVI_XYLN	0.00862545	2.57815
Athe_1541_carbamoyl-phosphate synthase_ large subunit	AVI_CB	0.00862545	2.8908
Athe_0532_hypothetical protein	AVI_SWG	0.00020475	-4.10787
Athe_0532_hypothetical protein	AVI_XYLN	0.00020475	-4.23018
Athe_0532_hypothetical protein	AVI_XYLO	0.0404661	-3.37415
Athe_0532_hypothetical protein	AVI_CB	0.0102829	-3.46405
Athe_0532_hypothetical protein	GLU_AVI	0.000560095	4.10321
Athe_1397_hypothetical protein	GLU_XYLO	0.0263716	-3.0531
Athe_1397_hypothetical protein	CB_XYLO	0.0263716	-3.15296
Athe_1397_hypothetical protein	C6_C5	0.012189	-1.92911
Athe_0089_Endo-1_4-beta-xylanase	XYLN_XYLO	0.000916305	5.01306
Athe_0089_Endo-1_4-beta-xylanase	GLU_XYLN	0.00215995	-5.05007
Athe_0089_Endo-1_4-beta-xylanase	XYLN_SWG	0.00215995	5.2182
Athe_0089_Endo-1_4-beta-xylanase	AVI_XYLN	0.000916305	-5.43795
Athe_0089_Endo-1_4-beta-xylanase	CB_XYLN	0.0058839	-5.01632
Athe_0089_Endo-1_4-beta-xylanase	C6_C5	0.0149719	-2.66158
Athe_1573_hypothetical protein	C6_C5	0.0199893	-2.88179
Athe_2558_hypothetical protein	XYLN_XYLO	0.0496654	1.234
Athe_1364_von Willebrand factor type A	GLU_AVI	0.042298	1.3428
Athe_0290_hypothetical protein	GLU_CB	0.0135588	-1.80376
Athe_0290_hypothetical protein	CB_SWG	0.0135588	2.70818
Athe_0290_hypothetical protein	GLU_XYLN	0.0200502	0.501872
Athe_0290_hypothetical protein	Simple_Complex	0.0429198	0.886101
Athe_0290_hypothetical protein	CB_XYLN	0.0135588	2.30563
Athe_0290_hypothetical protein	CB_XYLO	0.0135588	1.97304
Athe_0290_hypothetical protein	C6_C5	0.0156094	1.06433
Athe_0106_ABC transporter related	Simple_Complex	0.0318743	1.46479
Athe_0106_ABC transporter related	C6_C5	0.043032	1.56012
Athe_1128_aminotransferase class I and II	XYLO_SWG	0.049272	2.432
Athe_1128_aminotransferase class I and II	GLU_SWG	0.0429105	2.76134
Athe_1128_aminotransferase class I and II	XYLN_XYLO	0.00707786	-3.047
Athe_1128_aminotransferase class I and II	GLU_XYLN	0.00707786	3.37634
Athe_1128_aminotransferase class I and II	AVI_SWG	0.0429105	2.67273
Athe_1128_aminotransferase class I and II	AVI_XYLN	0.00707786	3.28773
Athe_1128_aminotransferase class I and II	Simple_Complex	0.00662812	1.78926
Athe_1128_aminotransferase class I and II	CB_XYLN	0.00707786	2.84718
Athe_1128_aminotransferase class I and II	C6_C5	0.0177389	1.64693
Athe_0846_histidinol-phosphate aminotransferase	XYLN_XYLO	0.0194265	-2.17472
Athe_0846_histidinol-phosphate aminotransferase	GLU_XYLN	0.0480403	2.28757
Athe_0846_histidinol-phosphate aminotransferase	Simple_Complex	0.000685202	2.32955
Athe_0846_histidinol-phosphate aminotransferase	CB_XYLN	0.0216042	2.38316
Athe_0082_hypothetical protein	XYLO_SWG	0.00457561	4.43496
Athe_0082_hypothetical protein	XYLN_SWG	0.0126577	4.36624
Athe_0082_hypothetical protein	C6_C5	0.03711	-2.21981
Athe_1230_Patatin	Simple_Complex	0.00819362	2.44702
Athe_0545_protein of unknown function DUF74	GLU_SWG	0.0382938	4.71355
Athe_0545_protein of unknown function DUF74	GLU_XYLN	0.0382938	5.218
Athe_1860_glycoside hydrolase family 48	XYLN_XYLO	0.0348304	-0.530788
Athe_1860_glycoside hydrolase family 48	AVI_SWG	0.0451236	-2.13764
Athe_1860_glycoside hydrolase family 48	XYLN_SWG	0.0451236	-0.721999
Athe_1860_glycoside hydrolase family 48	AVI_XYLO	0.0451236	-1.94643
Athe_1860_glycoside hydrolase family 48	AVI_CB	0.0451236	-2.88703
Athe_1860_glycoside hydrolase family 48	Simple_Complex	0.0259469	1.0208
Athe_2574_extracellular solute-binding protein family 1	CB_SWG	0.0434979	-1.89545
Athe_2574_extracellular solute-binding protein family 1	GLU_XYLN	0.0434979	-2.01322
Athe_2574_extracellular solute-binding protein family 1	XYLN_SWG	0.0434979	1.7944
Athe_2574_extracellular solute-binding protein family 1	AVI_XYLN	0.00819293	-2.75313
Athe_2574_extracellular solute-binding protein family 1	Simple_Complex	0.046291	-1.18577
Athe_2574_extracellular solute-binding protein family 1	CB_XYLN	0.00205699	-3.68985
Athe_0159_hypothetical protein	GLU_CB	0.0114211	1.27831
Athe_0159_hypothetical protein	CB_SWG	0.00016275	3.92234
Athe_0159_hypothetical protein	GLU_SWG	0.0001295	5.20065
Athe_0159_hypothetical protein	GLU_XYLN	0.00012075	5.22599
Athe_0159_hypothetical protein	Simple_Complex	0.0195049	3.00372
Athe_0159_hypothetical protein	CB_XYLN	0.00012075	3.94768
Athe_1360_translation initiation factor_ aIF-2BI family	XYLN_XYLO	0.0106285	-5.19582
Athe_1360_translation initiation factor_ aIF-2BI family	GLU_XYLN	0.0106285	4.17803
Athe_1360_translation initiation factor_ aIF-2BI family	AVI_XYLN	0.0106285	5.02449
Athe_1360_translation initiation factor_ aIF-2BI family	CB_XYLN	0.0398925	3.42694
Athe_1869_NHL repeat containing protein	XYLO_SWG	0.00454873	2.67683
Athe_1869_NHL repeat containing protein	GLU_SWG	0.006041	1.71689
Athe_1869_NHL repeat containing protein	GLU_XYLN	0.0227823	-0.337475
Athe_1869_NHL repeat containing protein	GLU_XYLO	0.0239624	-0.959942
Athe_1869_NHL repeat containing protein	XYLN_SWG	0.00454873	2.05436
Athe_1869_NHL repeat containing protein	C6_C5	0.0314012	-2.20105
Athe_2285_hypothetical protein	XYLO_SWG	0.0380622	6.07842
Athe_2285_hypothetical protein	XYLN_XYLO	0.0380622	-2.89712
Athe_2285_hypothetical protein	GLU_XYLO	0.0380622	-2.95979
Athe_2285_hypothetical protein	AVI_XYLO	0.0380622	-4.04727
Athe_2285_hypothetical protein	Simple_Complex	0.0381427	2.02175
Athe_2285_hypothetical protein	CB_XYLO	0.0380622	-3.99776
Athe_2285_hypothetical protein	C6_C5	0.00723708	-2.21973
Athe_2173_flagellar M-ring protein FliF	XYLO_SWG	0.0150186	2.71301
Athe_2173_flagellar M-ring protein FliF	CB_SWG	0.0294872	2.16757
Athe_2173_flagellar M-ring protein FliF	XYLN_XYLO	0.023674	-1.43619
Athe_2173_flagellar M-ring protein FliF	XYLN_SWG	0.0293948	1.27682
Athe_2337_flagellar basal-body rod protein FlgG	Simple_Complex	0.00794316	1.90254
Athe_1768_methyl-accepting chemotaxis sensory transducer	GLU_CB	0.0107986	4.21813
Athe_1768_methyl-accepting chemotaxis sensory transducer	AVI_XYLO	0.00545005	-5.40282
Athe_1768_methyl-accepting chemotaxis sensory transducer	CB_XYLO	0.00545005	-5.71993
Athe_1768_methyl-accepting chemotaxis sensory transducer	GLU_AVI	0.00545005	3.90102
Athe_1768_methyl-accepting chemotaxis sensory transducer	C6_C5	0.0379505	-2.63438
Athe_0345_Xylose isomerase domain protein TIM barrel	C6_C5	0.000472285	3.91818
Athe_0032_KWG Leptospira repeat protein	AVI_SWG	0.0430961	-2.967
Athe_0032_KWG Leptospira repeat protein	AVI_XYLN	0.0308203	-2.59376
Athe_0032_KWG Leptospira repeat protein	AVI_XYLO	0.0308203	-2.80979
Athe_0032_KWG Leptospira repeat protein	GLU_AVI	0.0308203	2.72857
Athe_0032_KWG Leptospira repeat protein	C6_C5	0.0356302	-1.61061
Athe_0609_pullulanase_ type I	Simple_Complex	0.00200081	-2.29472
Athe_0609_pullulanase_ type I	C6_C5	0.0310727	-1.98923
Athe_0533_FAD-dependent pyridine nucleotide-disulphide oxidoreductase	GLU_SWG	0.0226345	2.71636
Athe_0477_Rubrerythrin	XYLO_SWG	0.0119568	3.65701
Athe_0477_Rubrerythrin	XYLN_XYLO	0.0119568	-3.3945
Athe_0477_Rubrerythrin	AVI_XYLO	0.0194579	-3.22307
Athe_0477_Rubrerythrin	Simple_Complex	0.0336549	1.42757
Athe_0477_Rubrerythrin	CB_XYLO	0.0119568	-3.79475
Athe_0152_Acetyl xylan esterase	GLU_CB	0.0249673	4.1093
Athe_0152_Acetyl xylan esterase	GLU_XYLN	0.0249673	4.03228
Athe_1568_nitroreductase	C6_C5	0.0108103	1.63693
Athe_0206_methyl-accepting chemotaxis sensory transducer	Simple_Complex	0.0258088	2.10084
Athe_0765_peptidase M16 domain protein	XYLO_SWG	0.0025565	4.79565
Athe_0765_peptidase M16 domain protein	CB_SWG	0.00254869	5.68268
Athe_0765_peptidase M16 domain protein	GLU_SWG	0.00254869	5.64571
Athe_0765_peptidase M16 domain protein	XYLN_XYLO	0.00174724	-4.84025
Athe_0765_peptidase M16 domain protein	GLU_XYLN	0.00174724	5.69032
Athe_0765_peptidase M16 domain protein	AVI_SWG	0.0110094	4.85577
Athe_0765_peptidase M16 domain protein	AVI_XYLN	0.008649	4.90037
Athe_0765_peptidase M16 domain protein	Simple_Complex	0.00061461	3.77096
Athe_0765_peptidase M16 domain protein	CB_XYLN	0.00174724	5.72728
Athe_0765_peptidase M16 domain protein	C6_C5	0.00747634	3.01919
Athe_1263_tryptophan RNA-binding attenuator protein	XYLN_XYLO	2.77e-05	-8.94386
Athe_1263_tryptophan RNA-binding attenuator protein	GLU_XYLN	2.77e-05	8.36522
Athe_1263_tryptophan RNA-binding attenuator protein	AVI_XYLN	0.00657607	7.39887
Athe_1263_tryptophan RNA-binding attenuator protein	Simple_Complex	0.00131147	4.77623
Athe_1263_tryptophan RNA-binding attenuator protein	CB_XYLN	0.00166	7.90023
Athe_2368_hypothetical protein	Simple_Complex	0.00502461	-2.14804
Athe_2368_hypothetical protein	C6_C5	0.0346489	-1.89762
Athe_0942_hypothetical protein	GLU_XYLN	0.00492558	2.44443
Athe_0942_hypothetical protein	GLU_XYLO	0.0101464	2.13574
Athe_0942_hypothetical protein	AVI_SWG	0.0388196	2.46872
Athe_0942_hypothetical protein	AVI_XYLN	0.00348805	3.94
Athe_0942_hypothetical protein	AVI_XYLO	0.00348805	3.63131
Athe_0942_hypothetical protein	CB_XYLN	0.00348805	3.26074
Athe_0942_hypothetical protein	CB_XYLO	0.00453311	2.95205
Athe_0942_hypothetical protein	GLU_AVI	0.0455456	-1.49558
Athe_0942_hypothetical protein	C6_C5	6.63e-07	3.06073
Athe_1565_hypothetical protein	XYLO_SWG	0.00384916	5.82273
Athe_1565_hypothetical protein	CB_SWG	0.0210509	4.51495
Athe_1565_hypothetical protein	GLU_SWG	0.0210509	4.16914
Athe_1565_hypothetical protein	XYLN_XYLO	0.0244906	-2.60661
Athe_1565_hypothetical protein	AVI_SWG	0.0380229	3.11004
Athe_1565_hypothetical protein	XYLN_SWG	0.0244906	3.21612
Athe_1565_hypothetical protein	AVI_XYLO	0.0380229	-2.71269
Athe_1565_hypothetical protein	Simple_Complex	0.00113374	2.72688
Athe_0594_Cellulase	Simple_Complex	0.0114964	-2.05145
Athe_1412_GTP-binding protein Era	AVI_CB	0.0149788	-1.44184
Athe_1412_GTP-binding protein Era	CB_XYLN	0.0440817	2.17541
Athe_1412_GTP-binding protein Era	C6_C5	0.0158065	1.47828
Athe_1368_hypothetical protein	Simple_Complex	0.0355842	2.40934
Athe_1664_flagellin domain protein	C6_C5	0.0139288	1.51969
Athe_0222_hypothetical protein	XYLN_XYLO	0.0207146	-1.92294
Athe_0222_hypothetical protein	XYLN_SWG	0.0207146	-1.41072
Athe_0222_hypothetical protein	AVI_XYLN	0.0420592	2.5087
Athe_1080_cell wall hydrolase/autolysin	CB_SWG	0.0185389	-1.91853
Athe_1080_cell wall hydrolase/autolysin	GLU_SWG	0.00981765	-3.26231
Athe_1080_cell wall hydrolase/autolysin	GLU_XYLN	0.00910198	-3.57747
Athe_1080_cell wall hydrolase/autolysin	GLU_XYLO	0.013746	-3.4427
Athe_1080_cell wall hydrolase/autolysin	AVI_SWG	0.0218209	-3.51885
Athe_1080_cell wall hydrolase/autolysin	AVI_XYLN	0.0185389	-3.83401
Athe_1080_cell wall hydrolase/autolysin	AVI_XYLO	0.0239263	-3.69924
Athe_1080_cell wall hydrolase/autolysin	CB_XYLN	0.0135888	-2.23369
Athe_1080_cell wall hydrolase/autolysin	CB_XYLO	0.0310022	-2.09892
Athe_1080_cell wall hydrolase/autolysin	C6_C5	1.49e-05	-3.14767
Athe_1865_glycoside hydrolase family 9	AVI_SWG	0.0364669	-1.75123
Athe_1865_glycoside hydrolase family 9	AVI_XYLN	0.0147329	-1.80395
Athe_1865_glycoside hydrolase family 9	AVI_XYLO	0.0147329	-1.80591
Athe_1865_glycoside hydrolase family 9	AVI_CB	0.0364669	-1.89365
Athe_1865_glycoside hydrolase family 9	C6_C5	0.0424876	-0.905728
Athe_2383_2-deoxy-D-gluconate 3-dehydrogenase	XYLO_SWG	0.0270363	6.09232
Athe_2383_2-deoxy-D-gluconate 3-dehydrogenase	XYLN_XYLO	0.0404243	-5.33092
Athe_2383_2-deoxy-D-gluconate 3-dehydrogenase	AVI_SWG	0.0357141	4.882
Athe_1761_2-alkenal reductase	C6_C5	0.00613355	-2.35965
Athe_0535_3D domain protein	XYLO_SWG	0.00645735	4.6995
Athe_0535_3D domain protein	XYLN_XYLO	0.00414795	-4.93502
Athe_0535_3D domain protein	GLU_XYLO	0.00414795	-4.60164
Athe_0535_3D domain protein	AVI_XYLO	0.00056925	-5.27499
Athe_0535_3D domain protein	CB_XYLO	0.0002055	-6.06946
Athe_0535_3D domain protein	C6_C5	0.0115426	-2.84785
Athe_0908_hypothetical protein	CB_SWG	0.0248277	4.22347
Athe_0908_hypothetical protein	AVI_SWG	0.0254618	6.97358
Athe_0908_hypothetical protein	XYLN_SWG	0.0248277	4.6509
Athe_2091_extracellular solute-binding protein family 1	GLU_XYLN	0.0314225	-2.83167
Athe_2091_extracellular solute-binding protein family 1	XYLN_SWG	0.00488151	4.97084
Athe_2091_extracellular solute-binding protein family 1	AVI_XYLN	0.00488151	-3.95334
Athe_2091_extracellular solute-binding protein family 1	CB_XYLN	0.00197016	-4.19103
Athe_0823_UBA/THIF-type NAD/FAD binding protein	CB_SWG	0.0115236	3.84377
Athe_0823_UBA/THIF-type NAD/FAD binding protein	GLU_SWG	0.0106369	2.79659
Athe_0823_UBA/THIF-type NAD/FAD binding protein	GLU_XYLN	0.00778015	3.61082
Athe_0823_UBA/THIF-type NAD/FAD binding protein	AVI_SWG	0.00054225	4.72013
Athe_0823_UBA/THIF-type NAD/FAD binding protein	AVI_XYLN	0.00054225	5.53437
Athe_0823_UBA/THIF-type NAD/FAD binding protein	CB_XYLN	0.00904174	4.65801
Athe_0823_UBA/THIF-type NAD/FAD binding protein	GLU_AVI	0.0280965	-1.92354
Athe_0823_UBA/THIF-type NAD/FAD binding protein	C6_C5	0.000673095	3.55444
Athe_0190_Peptidase M23	C6_C5	0.0190756	-4.08194
Athe_0820_4Fe-4S ferredoxin iron-sulfur binding domain protein	AVI_SWG	0.0322735	3.11815
Athe_2463_hypothetical protein	XYLO_SWG	0.0029647	4.37712
Athe_2463_hypothetical protein	GLU_XYLN	0.00348364	-3.98475
Athe_2463_hypothetical protein	GLU_XYLO	0.0029647	-4.10526
Athe_2463_hypothetical protein	XYLN_SWG	0.0029647	4.25661
Athe_2463_hypothetical protein	AVI_XYLN	0.00356595	-3.98883
Athe_2463_hypothetical protein	AVI_XYLO	0.0029647	-4.10934
Athe_2463_hypothetical protein	CB_XYLN	0.0029647	-3.86244
Athe_2463_hypothetical protein	CB_XYLO	0.0029647	-3.98295
Athe_2463_hypothetical protein	C6_C5	2.26e-09	-4.00561
Athe_1323_HutP family protein	Simple_Complex	0.0342631	1.24625
Athe_2240_hypothetical protein	XYLO_SWG	0.0379289	4.11516
Athe_2240_hypothetical protein	CB_XYLN	0.0391794	-2.94772
Athe_2240_hypothetical protein	CB_XYLO	0.00428002	-3.48313
Athe_2240_hypothetical protein	C6_C5	0.00192334	-2.16717
Athe_1366_hypothetical protein	GLU_SWG	0.0282612	4.85668
Athe_1366_hypothetical protein	Simple_Complex	0.0486061	2.23794
Athe_0523_Extracellular ligand-binding receptor	XYLO_SWG	0.0496714	1.65576
Athe_0523_Extracellular ligand-binding receptor	AVI_XYLO	0.0496714	-2.08496
Athe_1870_hypothetical protein	C6_C5	0.00149766	-1.32941
Athe_2039_D-alanine/D-alanine ligase	XYLO_SWG	0.043206	3.1065
Athe_2039_D-alanine/D-alanine ligase	GLU_SWG	0.043206	3.17125
Athe_2039_D-alanine/D-alanine ligase	XYLN_XYLO	0.0469405	-2.64294
Athe_2039_D-alanine/D-alanine ligase	GLU_XYLN	0.043206	2.70768
Athe_2039_D-alanine/D-alanine ligase	AVI_SWG	0.043206	2.78797
Athe_2039_D-alanine/D-alanine ligase	AVI_XYLN	0.043206	2.32441
Athe_2039_D-alanine/D-alanine ligase	Simple_Complex	0.00542321	1.89854
Athe_2464_hypothetical protein	XYLN_XYLO	0.0456762	0.905661
Athe_2464_hypothetical protein	XYLN_SWG	0.0306252	1.96066
Athe_2464_hypothetical protein	AVI_XYLN	0.0427474	-3.22548
Athe_2464_hypothetical protein	CB_XYLN	0.0229634	-3.58793
Athe_2464_hypothetical protein	CB_XYLO	0.0306252	-2.68226
Athe_2464_hypothetical protein	C6_C5	0.000141329	-2.63091
