# Supplementary material for: The diversity and specificity of the extracellular proteome in the cellulolytic bacterium Caldicellulosiruptor bescii is driven by the nature of the cellulosic growth substrate
Source: Biotechnol Biofuels. 2018 Mar 23;11:80. doi: 10.1186/s13068-018-1076-1 (PMC5865380; doi:10.1186/s13068-018-1076-1)
Supplement: Supplementary file 4 — Additional file 4: Table S4. Substrate level fold-change matrixes of significant proteins (p value < 0.05 ANOVA). [file 13068_2018_1076_MOESM4_ESM.xlsx]

## Sheet: Sheet1
Table S4 Substrate level fold change matrixes of significant proteins (pvalue < 0.05 ANOVA)

## Sheet: glucose
Table S4 Glucose
Protein	GLU_CB	GLU_SWG	GLU_XYLN	GLU_XYLO	GLU_AVI
Athe_0614_extracellular solute-binding protein family 1	0.210761	-8.14324	-8.21378	0.689868	-6.44475
Athe_2463_hypothetical protein	-0.122313	0.27186	-3.98475	-4.10526	0.00407887
Athe_0765_peptidase M16 domain protein	-0.0369679	5.64571	5.69032	0.850068	0.789943
Athe_0089_Endo-1_4-beta-xylanase	-0.0337467	0.168127	-5.05007	-0.0370067	0.387875
Athe_0843_3-phosphoshikimate 1-carboxyvinyltransferase	0.324238	5.1106	1.90313	1.33042	0.321785
Athe_0535_3D domain protein	1.46782	0.0978584	0.33338	-4.60164	0.673347
Athe_0942_hypothetical protein	-0.816312	0.973149	2.44443	2.13574	-1.49558
Athe_0181_extracellular solute-binding protein family 1	0.322692	-3.7045	-3.24093	-1.26928	-2.8227
Athe_0287_hypothetical protein	-1.93959	1.47398	0.535023	-0.0166696	0.199114
Athe_1918_L-lactate dehydrogenase	0.960113	4.67904	5.13584	-0.959052	0.11128
Athe_2052_extracellular solute-binding protein family 1	1.07474	-3.57647	0.723831	-0.32572	-3.52279
Athe_2264_periplasmic binding protein/LacI transcriptional regulator	4.70011	-1.1176	0.34474	-1.79898	0.411021
Athe_1080_cell wall hydrolase/autolysin	-1.34378	-3.26231	-3.57747	-3.4427	0.256542
Athe_1263_tryptophan RNA-binding attenuator protein	0.464993	4.88345	8.36522	-0.578646	0.966352
Athe_0943_hypothetical protein	-0.525729	-0.639289	1.21956	4.68528	0.119857
Athe_0290_hypothetical protein	-1.80376	0.904426	0.501872	0.169283	-0.382471
Athe_1128_aminotransferase class I and II	0.529166	2.76134	3.37634	0.329346	0.0886106
Athe_0532_hypothetical protein	0.639161	-0.00466156	-0.126975	0.729059	4.10321
Athe_0477_Rubrerythrin	1.59762	1.45988	1.19737	-2.19713	1.02595
Athe_2018_hypothetical protein	1.32735	1.50903	1.44029	-2.41428	0.745085
Athe_1565_hypothetical protein	-0.345808	4.16914	0.953019	-1.65359	1.0591
Athe_0460_glycosyltransferase 36	-1.55153	1.55776	1.40968	-1.26713	-3.23841
Athe_0847_extracellular solute-binding protein family 1	-1.85522	-6.86643	-9.85585	-4.07455	-6.25603
Athe_2003_NA	0.840318	-0.292839	-0.0113748	-4.09688	-0.496126
Athe_0849_extracellular solute-binding protein family 1	1.37875	0.11532	-5.9527	0.497905	-1.67815
Athe_2310_extracellular solute-binding protein family 1	0.0232159	-3.7665	-0.522145	0.350771	-3.72217
Athe_1156_3-oxoacyl-(acyl-carrier-protein) reductase	-0.721994	2.70601	2.58588	2.15922	3.73546
Athe_2729_hypothetical protein	1.0544	4.42966	4.78088	1.2123	7.35426
Athe_1360_translation initiation factor_ aIF-2BI family	0.751092	0.547792	4.17803	-1.01779	-0.846462
Athe_1860_glycoside hydrolase family 48	-1.10481	-0.355416	0.366583	-0.164205	1.78222
Athe_2574_extracellular solute-binding protein family 1	1.67662	-0.21882	-2.01322	0.388551	0.739906
Athe_0610_glycoside hydrolase starch-binding	0.676542	-3.98304	-4.36671	-0.452321	0.153346
Athe_0597_extracellular solute-binding protein family 1	-4.47392	-3.84132	-1.88734	-2.0065	-4.28465
Athe_1857_glycoside hydrolase family 48	-1.05726	0.183474	0.269349	-0.230267	1.90188
Athe_2091_extracellular solute-binding protein family 1	1.35936	2.13917	-2.83167	-0.947144	1.12167
Athe_0459_glycosyltransferase 36	-1.36913	1.78847	3.04956	-1.65385	-2.9133
Athe_0823_UBA/THIF-type NAD/FAD binding protein	-1.04719	2.79659	3.61082	1.51762	-1.92354
Athe_0846_histidinol-phosphate aminotransferase	-0.0955823	3.80938	2.28757	0.112857	0.908978
Athe_1880_hypothetical protein	1.28789	-2.49033	-1.70665	-0.466221	-1.39815
Athe_2285_hypothetical protein	1.03797	3.11863	-0.0626672	-2.95979	1.08748
Athe_0664_branched-chain amino acid aminotransferase	0.660498	5.56505	1.61646	-0.374681	-0.676115
Athe_2240_hypothetical protein	1.10531	1.73735	-1.8424	-2.37782	-0.934096
Athe_0106_ABC transporter related	1.97481	3.84303	2.97715	3.47693	3.02593
Athe_1664_flagellin domain protein	1.62833	-0.44298	3.17058	1.79438	1.25997
Athe_1865_glycoside hydrolase family 9	-1.08976	-0.947346	-1.00006	-1.00202	0.803888
Athe_0297_hypothetical protein	-1.88479	0.00030899	-0.158375	-0.465542	-0.95773
Athe_2464_hypothetical protein	1.15013	-0.477129	-2.43779	-1.53213	0.787689
Athe_2303_S-layer domain protein	0.289112	-1.27201	-1.29247	-1.11931	-0.126975
Athe_0345_Xylose isomerase domain protein TIM barrel	0.546934	1.91807	4.63219	2.47896	-1.63476
Athe_0264_hypothetical protein	-1.66086	0.154483	-0.025315	-0.169551	-0.644444
Athe_0307_methionyl-tRNA synthetase	0.611765	1.14472	0.973467	-1.42527	-0.50908
Athe_0077_S-layer domain protein	-1.983	-1.93141	-2.88372	-4.69643	-4.58086
Athe_1164_Stage V sporulation protein S	1.67965	-0.598923	2.88648	3.76098	3.34546
Athe_0434_hypothetical protein	-1.67849	-0.856473	-4.46484	-3.22753	-0.422407
Athe_1866_Mannan endo-1_4-beta-mannosidase._ Cellulase	-1.26328	-1.81496	-0.85824	-0.609921	0.399077
Athe_2337_flagellar basal-body rod protein FlgG	2.25317	2.0563	4.16557	0.514683	2.2536
Athe_2295_S-layer domain protein	1.03352	0.404412	-2.23068	-3.13372	-2.94627
Athe_2039_D-alanine/D-alanine ligase	0.501836	3.17125	2.70768	0.0647415	0.383272
Athe_1859_glycoside hydrolase family 5	-1.15248	-1.29689	-0.565337	-0.370072	0.916539
Athe_0222_hypothetical protein	0.0901238	-0.561125	0.849592	-1.07335	-1.65911
Athe_1630_methyl-accepting chemotaxis sensory transducer	2.24887	2.76747	2.53838	1.70912	2.34245
Athe_1867_glycoside hydrolase family 48	-1.3227	-0.797625	0.0794697	-0.210809	1.06998
Athe_1768_methyl-accepting chemotaxis sensory transducer	4.21813	2.65428	1.64578	-1.5018	3.90102
Athe_0105_D-xylose ABC transporter_ periplasmic substrate-binding protein	3.1564	4.29985	2.40221	2.31845	3.86827
Athe_2347_hypothetical protein	-0.851257	-0.17323	0.0746899	-3.40929	0.232857
Athe_0609_pullulanase_ type I	-0.0440702	-2.48033	-4.01414	-0.848541	-1.28229
Athe_0531_AAA ATPase	1.199	0.552839	2.1723	-0.477693	0.541897
Athe_1523_FAD-dependent pyridine nucleotide-disulphide oxidoreductase	0.783878	3.17392	5.06778	2.54924	2.08949
Athe_0032_KWG Leptospira repeat protein	2.18363	-0.23843	0.134813	-0.0812241	2.72857
Athe_2340_carboxyl-terminal protease	2.79832	1.86986	-1.32951	-1.71397	-0.346132
Athe_1068_ribosomal protein L31	1.56096	2.69101	2.70996	4.12683	3.16125
Athe_1725_adenylate kinase	-0.0250127	-1.34131	1.69403	0.726518	1.25826
Athe_1855_Pectate disaccharide-lyase	-0.593633	-1.90693	-0.657524	-1.58718	-1.45555
Athe_1854_Pectate lyase	-0.188826	-1.6538	-0.327717	-1.12049	-0.834766
Athe_1727_ribosomal protein L15	1.76352	-0.322818	2.62264	-0.997252	2.16826
Athe_1509_heat shock protein Hsp20	1.21155	0.997263	-1.63065	-4.04501	-0.358319
Athe_2554_extracellular solute-binding protein family 1	-4.81775	-4.03025	-2.94455	-3.28241	-5.09867
Athe_0206_methyl-accepting chemotaxis sensory transducer	3.84529	4.7523	2.96345	0.986912	3.41895
Athe_0709_ATP-dependent Clp protease_ proteolytic subunit ClpP	1.36764	4.23009	4.01768	-0.322191	1.8108
Athe_2368_hypothetical protein	0.186525	-3.35315	-2.87102	-2.46644	-2.49986
Athe_0668_hypothetical protein	0.0342064	1.04634	1.16629	0.32697	-0.153792
Athe_0161_hypothetical protein	-0.232456	1.14922	1.02617	-0.14269	-0.647778
Athe_1573_hypothetical protein	-0.863042	-2.99376	-3.94112	-5.24621	-4.2726
Athe_0174_extracellular solute-binding protein family 1	0.689255	-3.73577	-0.142953	0.213718	0.447544
Athe_0908_hypothetical protein	-1.03555	3.18792	-1.46298	-0.468088	-3.78566
Athe_0523_Extracellular ligand-binding receptor	0.57482	-0.0481841	-1.15238	-1.70395	0.381008
Athe_2383_2-deoxy-D-gluconate 3-dehydrogenase	0.698233	2.11593	1.35454	-3.97638	-2.76607
Athe_1861_PpiC-type peptidyl-prolyl cis-trans isomerase	0.304816	-2.17202	-0.636571	-2.58379	-1.32794
Athe_1158_3-oxoacyl-(acyl-carrier-protein) synthase 2	-0.392673	1.5726	2.4519	0.500115	-0.195705
Athe_1541_carbamoyl-phosphate synthase_ large subunit	2.67709	2.0373	2.36443	1.49525	-0.213716
Athe_1170_signal recognition particle-docking protein FtsY	-0.493215	2.51232	1.58929	1.94451	2.04552
Athe_0009_secreted protein	-0.879924	-3.41506	0.412395	-0.0869881	1.10881
Athe_2028_glycoside hydrolase family 4	0.103232	1.87051	0.453929	-1.34361	-0.0739717
Athe_2255_glutamyl-tRNA synthetase	-0.150591	2.56859	2.61567	-3.26207	-1.87503
Athe_2654_hypothetical protein	-2.28326	-3.62182	-0.356443	-4.45538	-1.36975
Athe_0216_phage shock protein A_ PspA	0.724229	3.07604	-0.398366	-1.10819	0.126616
Athe_0889_hypothetical protein	-0.546944	0.833508	0.192151	-0.535152	-0.4641
Athe_1397_hypothetical protein	0.0998516	-1.77747	-0.602058	-3.0531	0.204774
Athe_0594_Cellulase	-1.9644	-4.37697	-2.77025	-2.69468	-3.66619
Athe_0399_extracellular solute-binding protein family 1	1.31497	-4.46866	-0.146907	-0.243551	-2.10879
Athe_1653_flagellar hook-associated 2 domain protein	2.58247	-1.55145	2.13253	2.60935	1.90723
Athe_1323_HutP family protein	0.340418	1.11348	0.228647	-1.8774	0.859649
Athe_1869_NHL repeat containing protein	1.50416	1.71689	-0.337475	-0.959942	3.15288
Athe_1761_2-alkenal reductase	1.15998	-2.88481	-1.93169	-1.99969	0.0218925
Athe_1230_Patatin	2.80998	3.53783	2.95636	-0.160867	3.49598
Athe_2330_extracellular solute-binding protein family 1	0.515289	-1.56364	0.698253	1.18482	1.27592
Athe_2720_hypothetical protein	-0.810973	-3.1449	-4.055	-4.55425	0.894835
Athe_1568_nitroreductase	-1.2023	-1.30436	0.706584	1.44382	-0.48293
Athe_1870_hypothetical protein	0.288315	-0.0819845	-1.57339	-1.24277	-0.524341
Athe_1424_ATP synthase F1_ beta subunit	2.0343	3.29626	2.67336	0.773114	0.760455
Athe_0819_5-carboxymethyl-2-hydroxymuconate Delta-isomerase	-0.116989	2.62093	2.41061	3.61152	3.88675
Athe_1783_basic membrane lipoprotein	0.866508	-0.351487	-0.284353	0.0767924	1.7466
Athe_0152_Acetyl xylan esterase	4.1093	3.20303	4.03228	2.23334	2.49132
Athe_1349_isoleucyl-tRNA synthetase	0.226155	3.66101	1.63523	-0.453783	0.359126
Athe_2302_hypothetical protein	1.31294	1.25695	-0.651686	-0.99119	-2.03375

## Sheet: avicel
Table S4 Avicel
Protein	AVI_SWG	AVI_XYLN	AVI_XYLO	AVI_CB	AVI_GLU
Athe_0614_extracellular solute-binding protein family 1	-1.69848	-1.76903	7.13462	6.65552	6.44475
Athe_2463_hypothetical protein	0.267781	-3.98883	-4.10934	-0.126392	-0.00407887
Athe_0765_peptidase M16 domain protein	4.85577	4.90037	0.060125	-0.826911	-0.789943
Athe_0089_Endo-1_4-beta-xylanase	-0.219748	-5.43795	-0.424881	-0.421621	-0.387875
Athe_0843_3-phosphoshikimate 1-carboxyvinyltransferase	4.78882	1.58135	1.00863	0.00245285	-0.321785
Athe_0535_3D domain protein	-0.575488	-0.339966	-5.27499	0.79447	-0.673347
Athe_0942_hypothetical protein	2.46872	3.94	3.63131	0.679264	1.49558
Athe_0181_extracellular solute-binding protein family 1	-0.881801	-0.418232	1.55342	3.14539	2.8227
Athe_0287_hypothetical protein	1.27487	0.335909	-0.215784	-2.1387	-0.199114
Athe_1918_L-lactate dehydrogenase	4.56776	5.02456	-1.07033	0.848833	-0.11128
Athe_2052_extracellular solute-binding protein family 1	-0.0536788	4.24663	3.19707	4.59754	3.52279
Athe_2264_periplasmic binding protein/LacI transcriptional regulator	-1.52862	-0.0662807	-2.21	4.28909	-0.411021
Athe_1080_cell wall hydrolase/autolysin	-3.51885	-3.83401	-3.69924	-1.60032	-0.256542
Athe_1263_tryptophan RNA-binding attenuator protein	3.9171	7.39887	-1.545	-0.50136	-0.966352
Athe_0943_hypothetical protein	-0.759146	1.09971	4.56542	-0.645586	-0.119857
Athe_0290_hypothetical protein	1.2869	0.884343	0.551754	-1.42129	0.382471
Athe_1128_aminotransferase class I and II	2.67273	3.28773	0.240735	0.440555	-0.0886106
Athe_0532_hypothetical protein	-4.10787	-4.23018	-3.37415	-3.46405	-4.10321
Athe_0477_Rubrerythrin	0.433936	0.171423	-3.22307	0.571674	-1.02595
Athe_2018_hypothetical protein	0.763941	0.695207	-3.15936	0.582268	-0.745085
Athe_1565_hypothetical protein	3.11004	-0.106079	-2.71269	-1.40491	-1.0591
Athe_0460_glycosyltransferase 36	4.79617	4.64809	1.97128	1.68688	3.23841
Athe_0847_extracellular solute-binding protein family 1	-0.610403	-3.59982	2.18148	4.40081	6.25603
Athe_2003_NA	0.203288	0.484752	-3.60075	1.33644	0.496126
Athe_0849_extracellular solute-binding protein family 1	1.79347	-4.27455	2.17605	3.0569	1.67815
Athe_2310_extracellular solute-binding protein family 1	-0.0443287	3.20002	4.07294	3.74538	3.72217
Athe_1156_3-oxoacyl-(acyl-carrier-protein) reductase	-1.02945	-1.14959	-1.57624	-4.45746	-3.73546
Athe_2729_hypothetical protein	-2.92461	-2.57338	-6.14196	-6.29986	-7.35426
Athe_1360_translation initiation factor_ aIF-2BI family	1.39425	5.02449	-0.17133	1.59755	0.846462
Athe_1860_glycoside hydrolase family 48	-2.13764	-1.41564	-1.94643	-2.88703	-1.78222
Athe_2574_extracellular solute-binding protein family 1	-0.958726	-2.75313	-0.351355	0.936719	-0.739906
Athe_0610_glycoside hydrolase starch-binding	-4.13638	-4.52005	-0.605667	0.523195	-0.153346
Athe_0597_extracellular solute-binding protein family 1	0.443328	2.39731	2.27815	-0.189264	4.28465
Athe_1857_glycoside hydrolase family 48	-1.71841	-1.63253	-2.13215	-2.95914	-1.90188
Athe_2091_extracellular solute-binding protein family 1	1.0175	-3.95334	-2.06882	0.237686	-1.12167
Athe_0459_glycosyltransferase 36	4.70177	5.96286	1.25944	1.54417	2.9133
Athe_0823_UBA/THIF-type NAD/FAD binding protein	4.72013	5.53437	3.44116	0.876356	1.92354
Athe_0846_histidinol-phosphate aminotransferase	2.9004	1.37859	-0.796121	-1.00456	-0.908978
Athe_1880_hypothetical protein	-1.09217	-0.308493	0.931931	2.68604	1.39815
Athe_2285_hypothetical protein	2.03114	-1.15015	-4.04727	-0.0495141	-1.08748
Athe_0664_branched-chain amino acid aminotransferase	6.24117	2.29257	0.301434	1.33661	0.676115
Athe_2240_hypothetical protein	2.67144	-0.908305	-1.44372	2.03941	0.934096
Athe_0106_ABC transporter related	0.817091	-0.0487846	0.450993	-1.05112	-3.02593
Athe_1664_flagellin domain protein	-1.70295	1.91061	0.53441	0.368356	-1.25997
Athe_1865_glycoside hydrolase family 9	-1.75123	-1.80395	-1.80591	-1.89365	-0.803888
Athe_0297_hypothetical protein	0.958039	0.799355	0.492188	-0.927057	0.95773
Athe_2464_hypothetical protein	-1.26482	-3.22548	-2.31982	0.362443	-0.787689
Athe_2303_S-layer domain protein	-1.14503	-1.16549	-0.992339	0.416087	0.126975
Athe_0345_Xylose isomerase domain protein TIM barrel	3.55283	6.26695	4.11372	2.18169	1.63476
Athe_0264_hypothetical protein	0.798927	0.619129	0.474893	-1.01641	0.644444
Athe_0307_methionyl-tRNA synthetase	1.6538	1.48255	-0.916191	1.12084	0.50908
Athe_0077_S-layer domain protein	2.64945	1.69713	-0.115578	2.59785	4.58086
Athe_1164_Stage V sporulation protein S	-3.94438	-0.458978	0.415526	-1.6658	-3.34546
Athe_0434_hypothetical protein	-0.434066	-4.04243	-2.80512	-1.25608	0.422407
Athe_1866_Mannan endo-1_4-beta-mannosidase._ Cellulase	-2.21403	-1.25732	-1.009	-1.66236	-0.399077
Athe_2337_flagellar basal-body rod protein FlgG	-0.1973	1.91197	-1.73892	-0.000431061	-2.2536
Athe_2295_S-layer domain protein	3.35068	0.715593	-0.187445	3.9798	2.94627
Athe_2039_D-alanine/D-alanine ligase	2.78797	2.32441	-0.318531	0.118563	-0.383272
Athe_1859_glycoside hydrolase family 5	-2.21343	-1.48188	-1.28661	-2.06902	-0.916539
Athe_0222_hypothetical protein	1.09798	2.5087	0.58576	1.74923	1.65911
Athe_1630_methyl-accepting chemotaxis sensory transducer	0.42502	0.195938	-0.633324	-0.0935726	-2.34245
Athe_1867_glycoside hydrolase family 48	-1.86761	-0.990512	-1.28079	-2.39268	-1.06998
Athe_1768_methyl-accepting chemotaxis sensory transducer	-1.24675	-2.25524	-5.40282	0.317105	-3.90102
Athe_0105_D-xylose ABC transporter_ periplasmic substrate-binding protein	0.431587	-1.46605	-1.54982	-0.711864	-3.86827
Athe_2347_hypothetical protein	-0.406086	-0.158167	-3.64215	-1.08411	-0.232857
Athe_0609_pullulanase_ type I	-1.19805	-2.73185	0.433747	1.23822	1.28229
Athe_0531_AAA ATPase	0.0109418	1.63041	-1.01959	0.657101	-0.541897
Athe_1523_FAD-dependent pyridine nucleotide-disulphide oxidoreductase	1.08443	2.97829	0.459747	-1.30561	-2.08949
Athe_0032_KWG Leptospira repeat protein	-2.967	-2.59376	-2.80979	-0.544941	-2.72857
Athe_2340_carboxyl-terminal protease	2.21599	-0.98338	-1.36783	3.14445	0.346132
Athe_1068_ribosomal protein L31	-0.47024	-0.451295	0.965578	-1.60029	-3.16125
Athe_1725_adenylate kinase	-2.59957	0.435767	-0.531742	-1.28327	-1.25826
Athe_1855_Pectate disaccharide-lyase	-0.45138	0.79803	-0.131625	0.861921	1.45555
Athe_1854_Pectate lyase	-0.819038	0.507049	-0.285721	0.64594	0.834766
Athe_1727_ribosomal protein L15	-2.49108	0.454375	-3.16552	-0.404743	-2.16826
Athe_1509_heat shock protein Hsp20	1.35558	-1.27233	-3.68669	1.56987	0.358319
Athe_2554_extracellular solute-binding protein family 1	1.06843	2.15412	1.81626	0.280919	5.09867
Athe_0206_methyl-accepting chemotaxis sensory transducer	1.33335	-0.455499	-2.43204	0.426335	-3.41895
Athe_0709_ATP-dependent Clp protease_ proteolytic subunit ClpP	2.41929	2.20688	-2.13299	-0.443157	-1.8108
Athe_2368_hypothetical protein	-0.853286	-0.371153	0.0334263	2.68639	2.49986
Athe_0668_hypothetical protein	1.20013	1.32008	0.480762	0.187998	0.153792
Athe_0161_hypothetical protein	1.797	1.67394	0.505088	0.415322	0.647778
Athe_1573_hypothetical protein	1.27884	0.331474	-0.973612	3.40956	4.2726
Athe_0174_extracellular solute-binding protein family 1	-4.18331	-0.590497	-0.233826	0.241711	-0.447544
Athe_0908_hypothetical protein	6.97358	2.32268	3.31757	2.75011	3.78566
Athe_0523_Extracellular ligand-binding receptor	-0.429192	-1.53338	-2.08496	0.193812	-0.381008
Athe_2383_2-deoxy-D-gluconate 3-dehydrogenase	4.882	4.12061	-1.21031	3.4643	2.76607
Athe_1861_PpiC-type peptidyl-prolyl cis-trans isomerase	-0.844085	0.691367	-1.25585	1.63275	1.32794
Athe_1158_3-oxoacyl-(acyl-carrier-protein) synthase 2	1.7683	2.6476	0.69582	-0.196968	0.195705
Athe_1541_carbamoyl-phosphate synthase_ large subunit	2.25101	2.57815	1.70896	2.8908	0.213716
Athe_1170_signal recognition particle-docking protein FtsY	0.466799	-0.45623	-0.101004	-2.53873	-2.04552
Athe_0009_secreted protein	-4.52387	-0.696416	-1.1958	-1.98873	-1.10881
Athe_2028_glycoside hydrolase family 4	1.94448	0.5279	-1.26964	0.177204	0.0739717
Athe_2255_glutamyl-tRNA synthetase	4.44362	4.4907	-1.38704	1.72444	1.87503
Athe_2654_hypothetical protein	-2.25207	1.0133	-3.08563	-0.913512	1.36975
Athe_0216_phage shock protein A_ PspA	2.94942	-0.524981	-1.23481	0.597613	-0.126616
Athe_0889_hypothetical protein	1.29761	0.656251	-0.0710519	-0.0828438	0.4641
Athe_1397_hypothetical protein	-1.98224	-0.806832	-3.25788	-0.104923	-0.204774
Athe_0594_Cellulase	-0.710776	0.895947	0.971519	1.70179	3.66619
Athe_0399_extracellular solute-binding protein family 1	-2.35987	1.96188	1.86524	3.42376	2.10879
Athe_1653_flagellar hook-associated 2 domain protein	-3.45868	0.2253	0.702122	0.675243	-1.90723
Athe_1323_HutP family protein	0.253835	-0.631003	-2.73704	-0.519231	-0.859649
Athe_1869_NHL repeat containing protein	-1.43599	-3.49035	-4.11282	-1.64871	-3.15288
Athe_1761_2-alkenal reductase	-2.90671	-1.95358	-2.02158	1.13809	-0.0218925
Athe_1230_Patatin	0.0418507	-0.539625	-3.65685	-0.685999	-3.49598
Athe_2330_extracellular solute-binding protein family 1	-2.83956	-0.577665	-0.091101	-0.760629	-1.27592
Athe_2720_hypothetical protein	-4.03974	-4.94984	-5.44908	-1.70581	-0.894835
Athe_1568_nitroreductase	-0.821428	1.18951	1.92675	-0.719365	0.48293
Athe_1870_hypothetical protein	0.442356	-1.04905	-0.718426	0.812656	0.524341
Athe_1424_ATP synthase F1_ beta subunit	2.5358	1.9129	0.0126588	1.27384	-0.760455
Athe_0819_5-carboxymethyl-2-hydroxymuconate Delta-isomerase	-1.26582	-1.47615	-0.275235	-4.00374	-3.88675
Athe_1783_basic membrane lipoprotein	-2.09809	-2.03095	-1.66981	-0.880091	-1.7466
Athe_0152_Acetyl xylan esterase	0.711714	1.54096	-0.257982	1.61798	-2.49132
Athe_1349_isoleucyl-tRNA synthetase	3.30188	1.27611	-0.812909	-0.132971	-0.359126
Athe_2302_hypothetical protein	3.29071	1.38207	1.04256	3.34669	2.03375

## Sheet: cellobiose
Table S4 Cellobiose
Protein	CB_GLU	CB_SWG	CB_AVI	CB_XYLN	CB_XYLO
Athe_0614_extracellular solute-binding protein family 1	-0.210761	-8.354	-6.65552	-8.42455	0.479107
Athe_2463_hypothetical protein	0.122313	0.394173	0.126392	-3.86244	-3.98295
Athe_0765_peptidase M16 domain protein	0.0369679	5.68268	0.826911	5.72728	0.887036
Athe_0089_Endo-1_4-beta-xylanase	0.0337467	0.201873	0.421621	-5.01632	-0.00325998
Athe_0843_3-phosphoshikimate 1-carboxyvinyltransferase	-0.324238	4.78636	-0.00245285	1.57889	1.00618
Athe_0535_3D domain protein	-1.46782	-1.36996	-0.79447	-1.13444	-6.06946
Athe_0942_hypothetical protein	0.816312	1.78946	-0.679264	3.26074	2.95205
Athe_0181_extracellular solute-binding protein family 1	-0.322692	-4.02719	-3.14539	-3.56362	-1.59197
Athe_0287_hypothetical protein	1.93959	3.41357	2.1387	2.47461	1.92292
Athe_1918_L-lactate dehydrogenase	-0.960113	3.71893	-0.848833	4.17573	-1.91916
Athe_2052_extracellular solute-binding protein family 1	-1.07474	-4.65121	-4.59754	-0.35091	-1.40046
Athe_2264_periplasmic binding protein/LacI transcriptional regulator	-4.70011	-5.81771	-4.28909	-4.35537	-6.49909
Athe_1080_cell wall hydrolase/autolysin	1.34378	-1.91853	1.60032	-2.23369	-2.09892
Athe_1263_tryptophan RNA-binding attenuator protein	-0.464993	4.41846	0.50136	7.90023	-1.04364
Athe_0943_hypothetical protein	0.525729	-0.11356	0.645586	1.74529	5.21101
Athe_0290_hypothetical protein	1.80376	2.70818	1.42129	2.30563	1.97304
Athe_1128_aminotransferase class I and II	-0.529166	2.23218	-0.440555	2.84718	-0.19982
Athe_0532_hypothetical protein	-0.639161	-0.643822	3.46405	-0.766136	0.0898981
Athe_0477_Rubrerythrin	-1.59762	-0.137738	-0.571674	-0.400251	-3.79475
Athe_2018_hypothetical protein	-1.32735	0.181673	-0.582268	0.112939	-3.74163
Athe_1565_hypothetical protein	0.345808	4.51495	1.40491	1.29883	-1.30778
Athe_0460_glycosyltransferase 36	1.55153	3.10929	-1.68688	2.96121	0.284398
Athe_0847_extracellular solute-binding protein family 1	1.85522	-5.01121	-4.40081	-8.00063	-2.21933
Athe_2003_NA	-0.840318	-1.13316	-1.33644	-0.851693	-4.9372
Athe_0849_extracellular solute-binding protein family 1	-1.37875	-1.26343	-3.0569	-7.33145	-0.880846
Athe_2310_extracellular solute-binding protein family 1	-0.0232159	-3.78971	-3.74538	-0.545361	0.327555
Athe_1156_3-oxoacyl-(acyl-carrier-protein) reductase	0.721994	3.42801	4.45746	3.30787	2.88122
Athe_2729_hypothetical protein	-1.0544	3.37526	6.29986	3.72648	0.157899
Athe_1360_translation initiation factor_ aIF-2BI family	-0.751092	-0.2033	-1.59755	3.42694	-1.76888
Athe_1860_glycoside hydrolase family 48	1.10481	0.749393	2.88703	1.47139	0.940605
Athe_2574_extracellular solute-binding protein family 1	-1.67662	-1.89545	-0.936719	-3.68985	-1.28807
Athe_0610_glycoside hydrolase starch-binding	-0.676542	-4.65958	-0.523195	-5.04325	-1.12886
Athe_0597_extracellular solute-binding protein family 1	4.47392	0.632592	0.189264	2.58657	2.46741
Athe_1857_glycoside hydrolase family 48	1.05726	1.24073	2.95914	1.32661	0.826993
Athe_2091_extracellular solute-binding protein family 1	-1.35936	0.779815	-0.237686	-4.19103	-2.3065
Athe_0459_glycosyltransferase 36	1.36913	3.15759	-1.54417	4.41868	-0.284727
Athe_0823_UBA/THIF-type NAD/FAD binding protein	1.04719	3.84377	-0.876356	4.65801	2.56481
Athe_0846_histidinol-phosphate aminotransferase	0.0955823	3.90496	1.00456	2.38316	0.20844
Athe_1880_hypothetical protein	-1.28789	-3.77822	-2.68604	-2.99454	-1.75411
Athe_2285_hypothetical protein	-1.03797	2.08066	0.0495141	-1.10064	-3.99776
Athe_0664_branched-chain amino acid aminotransferase	-0.660498	4.90456	-1.33661	0.95596	-1.03518
Athe_2240_hypothetical protein	-1.10531	0.632033	-2.03941	-2.94772	-3.48313
Athe_0106_ABC transporter related	-1.97481	1.86822	1.05112	1.00234	1.50212
Athe_1664_flagellin domain protein	-1.62833	-2.07131	-0.368356	1.54226	0.166054
Athe_1865_glycoside hydrolase family 9	1.08976	0.142417	1.89365	0.0897051	0.0877457
Athe_0297_hypothetical protein	1.88479	1.8851	0.927057	1.72641	1.41924
Athe_2464_hypothetical protein	-1.15013	-1.62726	-0.362443	-3.58793	-2.68226
Athe_2303_S-layer domain protein	-0.289112	-1.56112	-0.416087	-1.58158	-1.40843
Athe_0345_Xylose isomerase domain protein TIM barrel	-0.546934	1.37114	-2.18169	4.08526	1.93203
Athe_0264_hypothetical protein	1.66086	1.81534	1.01641	1.63554	1.49131
Athe_0307_methionyl-tRNA synthetase	-0.611765	0.532953	-1.12084	0.361701	-2.03704
Athe_0077_S-layer domain protein	1.983	0.0515916	-2.59785	-0.90072	-2.71343
Athe_1164_Stage V sporulation protein S	-1.67965	-2.27858	1.6658	1.20683	2.08133
Athe_0434_hypothetical protein	1.67849	0.822018	1.25608	-2.78635	-1.54903
Athe_1866_Mannan endo-1_4-beta-mannosidase._ Cellulase	1.26328	-0.551673	1.66236	0.405042	0.653361
Athe_2337_flagellar basal-body rod protein FlgG	-2.25317	-0.196869	0.000431061	1.9124	-1.73849
Athe_2295_S-layer domain protein	-1.03352	-0.629111	-3.9798	-3.2642	-4.16724
Athe_2039_D-alanine/D-alanine ligase	-0.501836	2.66941	-0.118563	2.20584	-0.437094
Athe_1859_glycoside hydrolase family 5	1.15248	-0.144404	2.06902	0.587145	0.78241
Athe_0222_hypothetical protein	-0.0901238	-0.651249	-1.74923	0.759468	-1.16347
Athe_1630_methyl-accepting chemotaxis sensory transducer	-2.24887	0.518592	0.0935726	0.28951	-0.539751
Athe_1867_glycoside hydrolase family 48	1.3227	0.525072	2.39268	1.40217	1.11189
Athe_1768_methyl-accepting chemotaxis sensory transducer	-4.21813	-1.56385	-0.317105	-2.57235	-5.71993
Athe_0105_D-xylose ABC transporter_ periplasmic substrate-binding protein	-3.1564	1.14345	0.711864	-0.754189	-0.837957
Athe_2347_hypothetical protein	0.851257	0.678027	1.08411	0.925947	-2.55804
Athe_0609_pullulanase_ type I	0.0440702	-2.43626	-1.23822	-3.97007	-0.804471
Athe_0531_AAA ATPase	-1.199	-0.646159	-0.657101	0.973305	-1.67669
Athe_1523_FAD-dependent pyridine nucleotide-disulphide oxidoreductase	-0.783878	2.39004	1.30561	4.2839	1.76536
Athe_0032_KWG Leptospira repeat protein	-2.18363	-2.42206	0.544941	-2.04882	-2.26485
Athe_2340_carboxyl-terminal protease	-2.79832	-0.928461	-3.14445	-4.12783	-4.51228
Athe_1068_ribosomal protein L31	-1.56096	1.13005	1.60029	1.149	2.56587
Athe_1725_adenylate kinase	0.0250127	-1.3163	1.28327	1.71904	0.751531
Athe_1855_Pectate disaccharide-lyase	0.593633	-1.3133	-0.861921	-0.0638911	-0.993546
Athe_1854_Pectate lyase	0.188826	-1.46498	-0.64594	-0.138891	-0.931661
Athe_1727_ribosomal protein L15	-1.76352	-2.08634	0.404743	0.859118	-2.76077
Athe_1509_heat shock protein Hsp20	-1.21155	-0.214292	-1.56987	-2.8422	-5.25657
Athe_2554_extracellular solute-binding protein family 1	4.81775	0.787506	-0.280919	1.8732	1.53534
Athe_0206_methyl-accepting chemotaxis sensory transducer	-3.84529	0.907014	-0.426335	-0.881834	-2.85837
Athe_0709_ATP-dependent Clp protease_ proteolytic subunit ClpP	-1.36764	2.86244	0.443157	2.65004	-1.68983
Athe_2368_hypothetical protein	-0.186525	-3.53967	-2.68639	-3.05754	-2.65296
Athe_0668_hypothetical protein	-0.0342064	1.01213	-0.187998	1.13208	0.292764
Athe_0161_hypothetical protein	0.232456	1.38168	-0.415322	1.25862	0.0897655
Athe_1573_hypothetical protein	0.863042	-2.13072	-3.40956	-3.07808	-4.38317
Athe_0174_extracellular solute-binding protein family 1	-0.689255	-4.42502	-0.241711	-0.832208	-0.475537
Athe_0908_hypothetical protein	1.03555	4.22347	-2.75011	-0.427427	0.567465
Athe_0523_Extracellular ligand-binding receptor	-0.57482	-0.623004	-0.193812	-1.7272	-2.27877
Athe_2383_2-deoxy-D-gluconate 3-dehydrogenase	-0.698233	1.4177	-3.4643	0.656308	-4.67462
Athe_1861_PpiC-type peptidyl-prolyl cis-trans isomerase	-0.304816	-2.47684	-1.63275	-0.941386	-2.8886
Athe_1158_3-oxoacyl-(acyl-carrier-protein) synthase 2	0.392673	1.96527	0.196968	2.84457	0.892788
Athe_1541_carbamoyl-phosphate synthase_ large subunit	-2.67709	-0.639788	-2.8908	-0.312654	-1.18184
Athe_1170_signal recognition particle-docking protein FtsY	0.493215	3.00553	2.53873	2.0825	2.43773
Athe_0009_secreted protein	0.879924	-2.53513	1.98873	1.29232	0.792936
Athe_2028_glycoside hydrolase family 4	-0.103232	1.76727	-0.177204	0.350697	-1.44685
Athe_2255_glutamyl-tRNA synthetase	0.150591	2.71918	-1.72444	2.76626	-3.11147
Athe_2654_hypothetical protein	2.28326	-1.33856	0.913512	1.92682	-2.17212
Athe_0216_phage shock protein A_ PspA	-0.724229	2.35181	-0.597613	-1.12259	-1.83242
Athe_0889_hypothetical protein	0.546944	1.38045	0.0828438	0.739094	0.0117919
Athe_1397_hypothetical protein	-0.0998516	-1.87732	0.104923	-0.70191	-3.15296
Athe_0594_Cellulase	1.9644	-2.41257	-1.70179	-0.805847	-0.730275
Athe_0399_extracellular solute-binding protein family 1	-1.31497	-5.78363	-3.42376	-1.46188	-1.55852
Athe_1653_flagellar hook-associated 2 domain protein	-2.58247	-4.13393	-0.675243	-0.449944	0.0268787
Athe_1323_HutP family protein	-0.340418	0.773066	0.519231	-0.111772	-2.21781
Athe_1869_NHL repeat containing protein	-1.50416	0.212724	1.64871	-1.84164	-2.4641
Athe_1761_2-alkenal reductase	-1.15998	-4.04479	-1.13809	-3.09167	-3.15967
Athe_1230_Patatin	-2.80998	0.72785	0.685999	0.146374	-2.97085
Athe_2330_extracellular solute-binding protein family 1	-0.515289	-2.07893	0.760629	0.182964	0.669528
Athe_2720_hypothetical protein	0.810973	-2.33393	1.70581	-3.24403	-3.74328
Athe_1568_nitroreductase	1.2023	-0.102062	0.719365	1.90888	2.64612
Athe_1870_hypothetical protein	-0.288315	-0.370299	-0.812656	-1.8617	-1.53108
Athe_1424_ATP synthase F1_ beta subunit	-2.0343	1.26196	-1.27384	0.639062	-1.26118
Athe_0819_5-carboxymethyl-2-hydroxymuconate Delta-isomerase	0.116989	2.73792	4.00374	2.5276	3.72851
Athe_1783_basic membrane lipoprotein	-0.866508	-1.21799	0.880091	-1.15086	-0.789715
Athe_0152_Acetyl xylan esterase	-4.1093	-0.90627	-1.61798	-0.0770245	-1.87597
Athe_1349_isoleucyl-tRNA synthetase	-0.226155	3.43485	0.132971	1.40908	-0.679938
Athe_2302_hypothetical protein	-1.31294	-0.055987	-3.34669	-1.96462	-2.30413

## Sheet: xylose
Table S4 Xylose
Protein	XYLO_SWG	XYLO_XYLN	XYLO_GLU	XYLO_AVI	XYLO _CB
Athe_0614_extracellular solute-binding protein family 1	-8.8331	-8.90365	-0.689868	-7.13462	-0.479107
Athe_2463_hypothetical protein	4.37712	0.120508	4.10526	4.10934	3.98295
Athe_0765_peptidase M16 domain protein	4.79565	4.84025	-0.850068	-0.060125	-0.887036
Athe_0089_Endo-1_4-beta-xylanase	0.205133	-5.01306	0.0370067	0.424881	0.00325998
Athe_0843_3-phosphoshikimate 1-carboxyvinyltransferase	3.78018	0.572713	-1.33042	-1.00863	-1.00618
Athe_0535_3D domain protein	4.6995	4.93502	4.60164	5.27499	6.06946
Athe_0942_hypothetical protein	-1.16259	0.308691	-2.13574	-3.63131	-2.95205
Athe_0181_extracellular solute-binding protein family 1	-2.43522	-1.97165	1.26928	-1.55342	1.59197
Athe_0287_hypothetical protein	1.49065	0.551693	0.0166696	0.215784	-1.92292
Athe_1918_L-lactate dehydrogenase	5.63809	6.09489	0.959052	1.07033	1.91916
Athe_2052_extracellular solute-binding protein family 1	-3.25075	1.04955	0.32572	-3.19707	1.40046
Athe_2264_periplasmic binding protein/LacI transcriptional regulator	0.681381	2.14372	1.79898	2.21	6.49909
Athe_1080_cell wall hydrolase/autolysin	0.180388	-0.134769	3.4427	3.69924	2.09892
Athe_1263_tryptophan RNA-binding attenuator protein	5.4621	8.94386	0.578646	1.545	1.04364
Athe_0943_hypothetical protein	-5.32456	-3.46571	-4.68528	-4.56542	-5.21101
Athe_0290_hypothetical protein	0.735143	0.332589	-0.169283	-0.551754	-1.97304
Athe_1128_aminotransferase class I and II	2.432	3.047	-0.329346	-0.240735	0.19982
Athe_0532_hypothetical protein	-0.73372	-0.856034	-0.729059	3.37415	-0.0898981
Athe_0477_Rubrerythrin	3.65701	3.3945	2.19713	3.22307	3.79475
Athe_2018_hypothetical protein	3.9233	3.85457	2.41428	3.15936	3.74163
Athe_1565_hypothetical protein	5.82273	2.60661	1.65359	2.71269	1.30778
Athe_0460_glycosyltransferase 36	2.82489	2.67681	1.26713	-1.97128	-0.284398
Athe_0847_extracellular solute-binding protein family 1	-2.79188	-5.7813	4.07455	-2.18148	2.21933
Athe_2003_NA	3.80404	4.08551	4.09688	3.60075	4.9372
Athe_0849_extracellular solute-binding protein family 1	-0.382585	-6.45061	-0.497905	-2.17605	0.880846
Athe_2310_extracellular solute-binding protein family 1	-4.11727	-0.872916	-0.350771	-4.07294	-0.327555
Athe_1156_3-oxoacyl-(acyl-carrier-protein) reductase	0.546789	0.426653	-2.15922	1.57624	-2.88122
Athe_2729_hypothetical protein	3.21736	3.56858	-1.2123	6.14196	-0.157899
Athe_1360_translation initiation factor_ aIF-2BI family	1.56558	5.19582	1.01779	0.17133	1.76888
Athe_1860_glycoside hydrolase family 48	-0.191211	0.530788	0.164205	1.94643	-0.940605
Athe_2574_extracellular solute-binding protein family 1	-0.607371	-2.40177	-0.388551	0.351355	1.28807
Athe_0610_glycoside hydrolase starch-binding	-3.53072	-3.91439	0.452321	0.605667	1.12886
Athe_0597_extracellular solute-binding protein family 1	-1.83482	0.119159	2.0065	-2.27815	-2.46741
Athe_1857_glycoside hydrolase family 48	0.413741	0.499616	0.230267	2.13215	-0.826993
Athe_2091_extracellular solute-binding protein family 1	3.08632	-1.88453	0.947144	2.06882	2.3065
Athe_0459_glycosyltransferase 36	3.44232	4.70341	1.65385	-1.25944	0.284727
Athe_0823_UBA/THIF-type NAD/FAD binding protein	1.27897	2.0932	-1.51762	-3.44116	-2.56481
Athe_0846_histidinol-phosphate aminotransferase	3.69652	2.17472	-0.112857	0.796121	-0.20844
Athe_1880_hypothetical protein	-2.02411	-1.24042	0.466221	-0.931931	1.75411
Athe_2285_hypothetical protein	6.07842	2.89712	2.95979	4.04727	3.99776
Athe_0664_branched-chain amino acid aminotransferase	5.93973	1.99114	0.374681	-0.301434	1.03518
Athe_2240_hypothetical protein	4.11516	0.535414	2.37782	1.44372	3.48313
Athe_0106_ABC transporter related	0.366098	-0.499777	-3.47693	-0.450993	-1.50212
Athe_1664_flagellin domain protein	-2.23736	1.3762	-1.79438	-0.53441	-0.166054
Athe_1865_glycoside hydrolase family 9	0.0546716	0.00195948	1.00202	1.80591	-0.0877457
Athe_0297_hypothetical protein	0.465851	0.307167	0.465542	-0.492188	-1.41924
Athe_2464_hypothetical protein	1.055	-0.905661	1.53213	2.31982	2.68226
Athe_2303_S-layer domain protein	-0.152691	-0.173153	1.11931	0.992339	1.40843
Athe_0345_Xylose isomerase domain protein TIM barrel	-0.560886	2.15323	-2.47896	-4.11372	-1.93203
Athe_0264_hypothetical protein	0.324034	0.144236	0.169551	-0.474893	-1.49131
Athe_0307_methionyl-tRNA synthetase	2.56999	2.39874	1.42527	0.916191	2.03704
Athe_0077_S-layer domain protein	2.76502	1.81271	4.69643	0.115578	2.71343
Athe_1164_Stage V sporulation protein S	-4.35991	-0.874505	-3.76098	-0.415526	-2.08133
Athe_0434_hypothetical protein	2.37105	-1.23731	3.22753	2.80512	1.54903
Athe_1866_Mannan endo-1_4-beta-mannosidase._ Cellulase	-1.20503	-0.248319	0.609921	1.009	-0.653361
Athe_2337_flagellar basal-body rod protein FlgG	1.54162	3.65089	-0.514683	1.73892	1.73849
Athe_2295_S-layer domain protein	3.53813	0.903038	3.13372	0.187445	4.16724
Athe_2039_D-alanine/D-alanine ligase	3.1065	2.64294	-0.0647415	0.318531	0.437094
Athe_1859_glycoside hydrolase family 5	-0.926814	-0.195265	0.370072	1.28661	-0.78241
Athe_0222_hypothetical protein	0.512223	1.92294	1.07335	-0.58576	1.16347
Athe_1630_methyl-accepting chemotaxis sensory transducer	1.05834	0.829262	-1.70912	0.633324	0.539751
Athe_1867_glycoside hydrolase family 48	-0.586816	0.290279	0.210809	1.28079	-1.11189
Athe_1768_methyl-accepting chemotaxis sensory transducer	4.15607	3.14758	1.5018	5.40282	5.71993
Athe_0105_D-xylose ABC transporter_ periplasmic substrate-binding protein	1.98141	0.0837688	-2.31845	1.54982	0.837957
Athe_2347_hypothetical protein	3.23606	3.48398	3.40929	3.64215	2.55804
Athe_0609_pullulanase_ type I	-1.63179	-3.1656	0.848541	-0.433747	0.804471
Athe_0531_AAA ATPase	1.03053	2.65	0.477693	1.01959	1.67669
Athe_1523_FAD-dependent pyridine nucleotide-disulphide oxidoreductase	0.624681	2.51854	-2.54924	-0.459747	-1.76536
Athe_0032_KWG Leptospira repeat protein	-0.157206	0.216037	0.0812241	2.80979	2.26485
Athe_2340_carboxyl-terminal protease	3.58382	0.384453	1.71397	1.36783	4.51228
Athe_1068_ribosomal protein L31	-1.43582	-1.41687	-4.12683	-0.965578	-2.56587
Athe_1725_adenylate kinase	-2.06783	0.967509	-0.726518	0.531742	-0.751531
Athe_1855_Pectate disaccharide-lyase	-0.319754	0.929655	1.58718	0.131625	0.993546
Athe_1854_Pectate lyase	-0.533316	0.79277	1.12049	0.285721	0.931661
Athe_1727_ribosomal protein L15	0.674434	3.61989	0.997252	3.16552	2.76077
Athe_1509_heat shock protein Hsp20	5.04227	2.41436	4.04501	3.68669	5.25657
Athe_2554_extracellular solute-binding protein family 1	-0.747837	0.337858	3.28241	-1.81626	-1.53534
Athe_0206_methyl-accepting chemotaxis sensory transducer	3.76539	1.97654	-0.986912	2.43204	2.85837
Athe_0709_ATP-dependent Clp protease_ proteolytic subunit ClpP	4.55228	4.33987	0.322191	2.13299	1.68983
Athe_2368_hypothetical protein	-0.886712	-0.404579	2.46644	-0.0334263	2.65296
Athe_0668_hypothetical protein	0.719367	0.839315	-0.32697	-0.480762	-0.292764
Athe_0161_hypothetical protein	1.29191	1.16886	0.14269	-0.505088	-0.0897655
Athe_1573_hypothetical protein	2.25245	1.30509	5.24621	0.973612	4.38317
Athe_0174_extracellular solute-binding protein family 1	-3.94949	-0.356671	-0.213718	0.233826	0.475537
Athe_0908_hypothetical protein	3.65601	-0.994892	0.468088	-3.31757	-0.567465
Athe_0523_Extracellular ligand-binding receptor	1.65576	0.551572	1.70395	2.08496	2.27877
Athe_2383_2-deoxy-D-gluconate 3-dehydrogenase	6.09232	5.33092	3.97638	1.21031	4.67462
Athe_1861_PpiC-type peptidyl-prolyl cis-trans isomerase	0.411764	1.94722	2.58379	1.25585	2.8886
Athe_1158_3-oxoacyl-(acyl-carrier-protein) synthase 2	1.07248	1.95178	-0.500115	-0.69582	-0.892788
Athe_1541_carbamoyl-phosphate synthase_ large subunit	0.542053	0.869188	-1.49525	-1.70896	1.18184
Athe_1170_signal recognition particle-docking protein FtsY	0.567803	-0.355225	-1.94451	0.101004	-2.43773
Athe_0009_secreted protein	-3.32807	0.499383	0.0869881	1.1958	-0.792936
Athe_2028_glycoside hydrolase family 4	3.21412	1.79754	1.34361	1.26964	1.44685
Athe_2255_glutamyl-tRNA synthetase	5.83066	5.87774	3.26207	1.38704	3.11147
Athe_2654_hypothetical protein	0.833555	4.09893	4.45538	3.08563	2.17212
Athe_0216_phage shock protein A_ PspA	4.18423	0.709826	1.10819	1.23481	1.83242
Athe_0889_hypothetical protein	1.36866	0.727303	0.535152	0.0710519	-0.0117919
Athe_1397_hypothetical protein	1.27563	2.45105	3.0531	3.25788	3.15296
Athe_0594_Cellulase	-1.68229	-0.075572	2.69468	-0.971519	0.730275
Athe_0399_extracellular solute-binding protein family 1	-4.22511	0.0966444	0.243551	-1.86524	1.55852
Athe_1653_flagellar hook-associated 2 domain protein	-4.1608	-0.476823	-2.60935	-0.702122	-0.0268787
Athe_1323_HutP family protein	2.99088	2.10604	1.8774	2.73704	2.21781
Athe_1869_NHL repeat containing protein	2.67683	0.622467	0.959942	4.11282	2.4641
Athe_1761_2-alkenal reductase	-0.885125	0.0679986	1.99969	2.02158	3.15967
Athe_1230_Patatin	3.6987	3.11722	0.160867	3.65685	2.97085
Athe_2330_extracellular solute-binding protein family 1	-2.74846	-0.486564	-1.18482	0.091101	-0.669528
Athe_2720_hypothetical protein	1.40935	0.499243	4.55425	5.44908	3.74328
Athe_1568_nitroreductase	-2.74818	-0.737239	-1.44382	-1.92675	-2.64612
Athe_1870_hypothetical protein	1.16078	-0.330619	1.24277	0.718426	1.53108
Athe_1424_ATP synthase F1_ beta subunit	2.52314	1.90024	-0.773114	-0.0126588	1.26118
Athe_0819_5-carboxymethyl-2-hydroxymuconate Delta-isomerase	-0.990588	-1.20091	-3.61152	0.275235	-3.72851
Athe_1783_basic membrane lipoprotein	-0.428279	-0.361145	-0.0767924	1.66981	0.789715
Athe_0152_Acetyl xylan esterase	0.969696	1.79894	-2.23334	0.257982	1.87597
Athe_1349_isoleucyl-tRNA synthetase	4.11479	2.08902	0.453783	0.812909	0.679938
Athe_2302_hypothetical protein	2.24814	0.339504	0.99119	-1.04256	2.30413

## Sheet: xylan
Table S4 Xylan
Protein	XYLN_XYLO	XYLN_GLU	XYLN_SWG	XYLN_AVI	XYLN_CB
Athe_0614_extracellular solute-binding protein family 1	8.90365	8.21378	0.0705484	1.76903	8.42455
Athe_2463_hypothetical protein	-0.120508	3.98475	4.25661	3.98883	3.86244
Athe_0765_peptidase M16 domain protein	-4.84025	-5.69032	-0.0446024	-4.90037	-5.72728
Athe_0089_Endo-1_4-beta-xylanase	5.01306	5.05007	5.2182	5.43795	5.01632
Athe_0843_3-phosphoshikimate 1-carboxyvinyltransferase	-0.572713	-1.90313	3.20747	-1.58135	-1.57889
Athe_0535_3D domain protein	-4.93502	-0.33338	-0.235522	0.339966	1.13444
Athe_0942_hypothetical protein	-0.308691	-2.44443	-1.47128	-3.94	-3.26074
Athe_0181_extracellular solute-binding protein family 1	1.97165	3.24093	-0.463568	0.418232	3.56362
Athe_0287_hypothetical protein	-0.551693	-0.535023	0.938958	-0.335909	-2.47461
Athe_1918_L-lactate dehydrogenase	-6.09489	-5.13584	-0.4568	-5.02456	-4.17573
Athe_2052_extracellular solute-binding protein family 1	-1.04955	-0.723831	-4.3003	-4.24663	0.35091
Athe_2264_periplasmic binding protein/LacI transcriptional regulator	-2.14372	-0.34474	-1.46234	0.0662807	4.35537
Athe_1080_cell wall hydrolase/autolysin	0.134769	3.57747	0.315158	3.83401	2.23369
Athe_1263_tryptophan RNA-binding attenuator protein	-8.94386	-8.36522	-3.48176	-7.39887	-7.90023
Athe_0943_hypothetical protein	3.46571	-1.21956	-1.85885	-1.09971	-1.74529
Athe_0290_hypothetical protein	-0.332589	-0.501872	0.402554	-0.884343	-2.30563
Athe_1128_aminotransferase class I and II	-3.047	-3.37634	-0.614998	-3.28773	-2.84718
Athe_0532_hypothetical protein	0.856034	0.126975	0.122314	4.23018	0.766136
Athe_0477_Rubrerythrin	-3.3945	-1.19737	0.262513	-0.171423	0.400251
Athe_2018_hypothetical protein	-3.85457	-1.44029	0.0687342	-0.695207	-0.112939
Athe_1565_hypothetical protein	-2.60661	-0.953019	3.21612	0.106079	-1.29883
Athe_0460_glycosyltransferase 36	-2.67681	-1.40968	0.148081	-4.64809	-2.96121
Athe_0847_extracellular solute-binding protein family 1	5.7813	9.85585	2.98942	3.59982	8.00063
Athe_2003_NA	-4.08551	0.0113748	-0.281464	-0.484752	0.851693
Athe_0849_extracellular solute-binding protein family 1	6.45061	5.9527	6.06802	4.27455	7.33145
Athe_2310_extracellular solute-binding protein family 1	0.872916	0.522145	-3.24435	-3.20002	0.545361
Athe_1156_3-oxoacyl-(acyl-carrier-protein) reductase	-0.426653	-2.58588	0.120136	1.14959	-3.30787
Athe_2729_hypothetical protein	-3.56858	-4.78088	-0.351221	2.57338	-3.72648
Athe_1360_translation initiation factor_ aIF-2BI family	-5.19582	-4.17803	-3.63024	-5.02449	-3.42694
Athe_1860_glycoside hydrolase family 48	-0.530788	-0.366583	-0.721999	1.41564	-1.47139
Athe_2574_extracellular solute-binding protein family 1	2.40177	2.01322	1.7944	2.75313	3.68985
Athe_0610_glycoside hydrolase starch-binding	3.91439	4.36671	0.38367	4.52005	5.04325
Athe_0597_extracellular solute-binding protein family 1	-0.119159	1.88734	-1.95398	-2.39731	-2.58657
Athe_1857_glycoside hydrolase family 48	-0.499616	-0.269349	-0.0858752	1.63253	-1.32661
Athe_2091_extracellular solute-binding protein family 1	1.88453	2.83167	4.97084	3.95334	4.19103
Athe_0459_glycosyltransferase 36	-4.70341	-3.04956	-1.26109	-5.96286	-4.41868
Athe_0823_UBA/THIF-type NAD/FAD binding protein	-2.0932	-3.61082	-0.814236	-5.53437	-4.65801
Athe_0846_histidinol-phosphate aminotransferase	-2.17472	-2.28757	1.52181	-1.37859	-2.38316
Athe_1880_hypothetical protein	1.24042	1.70665	-0.783681	0.308493	2.99454
Athe_2285_hypothetical protein	-2.89712	0.0626672	3.1813	1.15015	1.10064
Athe_0664_branched-chain amino acid aminotransferase	-1.99114	-1.61646	3.9486	-2.29257	-0.95596
Athe_2240_hypothetical protein	-0.535414	1.8424	3.57975	0.908305	2.94772
Athe_0106_ABC transporter related	0.499777	-2.97715	0.865876	0.0487846	-1.00234
Athe_1664_flagellin domain protein	-1.3762	-3.17058	-3.61356	-1.91061	-1.54226
Athe_1865_glycoside hydrolase family 9	-0.00195948	1.00006	0.0527121	1.80395	-0.0897051
Athe_0297_hypothetical protein	-0.307167	0.158375	0.158684	-0.799355	-1.72641
Athe_2464_hypothetical protein	0.905661	2.43779	1.96066	3.22548	3.58793
Athe_2303_S-layer domain protein	0.173153	1.29247	0.020462	1.16549	1.58158
Athe_0345_Xylose isomerase domain protein TIM barrel	-2.15323	-4.63219	-2.71412	-6.26695	-4.08526
Athe_0264_hypothetical protein	-0.144236	0.025315	0.179798	-0.619129	-1.63554
Athe_0307_methionyl-tRNA synthetase	-2.39874	-0.973467	0.171251	-1.48255	-0.361701
Athe_0077_S-layer domain protein	-1.81271	2.88372	0.952311	-1.69713	0.90072
Athe_1164_Stage V sporulation protein S	0.874505	-2.88648	-3.4854	0.458978	-1.20683
Athe_0434_hypothetical protein	1.23731	4.46484	3.60837	4.04243	2.78635
Athe_1866_Mannan endo-1_4-beta-mannosidase._ Cellulase	0.248319	0.85824	-0.956715	1.25732	-0.405042
Athe_2337_flagellar basal-body rod protein FlgG	-3.65089	-4.16557	-2.10927	-1.91197	-1.9124
Athe_2295_S-layer domain protein	-0.903038	2.23068	2.63509	-0.715593	3.2642
Athe_2039_D-alanine/D-alanine ligase	-2.64294	-2.70768	0.463568	-2.32441	-2.20584
Athe_1859_glycoside hydrolase family 5	0.195265	0.565337	-0.73155	1.48188	-0.587145
Athe_0222_hypothetical protein	-1.92294	-0.849592	-1.41072	-2.5087	-0.759468
Athe_1630_methyl-accepting chemotaxis sensory transducer	-0.829262	-2.53838	0.229082	-0.195938	-0.28951
Athe_1867_glycoside hydrolase family 48	-0.290279	-0.0794697	-0.877095	0.990512	-1.40217
Athe_1768_methyl-accepting chemotaxis sensory transducer	-3.14758	-1.64578	1.0085	2.25524	2.57235
Athe_0105_D-xylose ABC transporter_ periplasmic substrate-binding protein	-0.0837688	-2.40221	1.89764	1.46605	0.754189
Athe_2347_hypothetical protein	-3.48398	-0.0746899	-0.247919	0.158167	-0.925947
Athe_0609_pullulanase_ type I	3.1656	4.01414	1.5338	2.73185	3.97007
Athe_0531_AAA ATPase	-2.65	-2.1723	-1.61946	-1.63041	-0.973305
Athe_1523_FAD-dependent pyridine nucleotide-disulphide oxidoreductase	-2.51854	-5.06778	-1.89386	-2.97829	-4.2839
Athe_0032_KWG Leptospira repeat protein	-0.216037	-0.134813	-0.373243	2.59376	2.04882
Athe_2340_carboxyl-terminal protease	-0.384453	1.32951	3.19937	0.98338	4.12783
Athe_1068_ribosomal protein L31	1.41687	-2.70996	-0.0189457	0.451295	-1.149
Athe_1725_adenylate kinase	-0.967509	-1.69403	-3.03534	-0.435767	-1.71904
Athe_1855_Pectate disaccharide-lyase	-0.929655	0.657524	-1.24941	-0.79803	0.0638911
Athe_1854_Pectate lyase	-0.79277	0.327717	-1.32609	-0.507049	0.138891
Athe_1727_ribosomal protein L15	-3.61989	-2.62264	-2.94546	-0.454375	-0.859118
Athe_1509_heat shock protein Hsp20	-2.41436	1.63065	2.62791	1.27233	2.8422
Athe_2554_extracellular solute-binding protein family 1	-0.337858	2.94455	-1.08569	-2.15412	-1.8732
Athe_0206_methyl-accepting chemotaxis sensory transducer	-1.97654	-2.96345	1.78885	0.455499	0.881834
Athe_0709_ATP-dependent Clp protease_ proteolytic subunit ClpP	-4.33987	-4.01768	0.212406	-2.20688	-2.65004
Athe_2368_hypothetical protein	0.404579	2.87102	-0.482134	0.371153	3.05754
Athe_0668_hypothetical protein	-0.839315	-1.16629	-0.119948	-1.32008	-1.13208
Athe_0161_hypothetical protein	-1.16886	-1.02617	0.123054	-1.67394	-1.25862
Athe_1573_hypothetical protein	-1.30509	3.94112	0.947365	-0.331474	3.07808
Athe_0174_extracellular solute-binding protein family 1	0.356671	0.142953	-3.59282	0.590497	0.832208
Athe_0908_hypothetical protein	0.994892	1.46298	4.6509	-2.32268	0.427427
Athe_0523_Extracellular ligand-binding receptor	-0.551572	1.15238	1.10419	1.53338	1.7272
Athe_2383_2-deoxy-D-gluconate 3-dehydrogenase	-5.33092	-1.35454	0.761391	-4.12061	-0.656308
Athe_1861_PpiC-type peptidyl-prolyl cis-trans isomerase	-1.94722	0.636571	-1.53545	-0.691367	0.941386
Athe_1158_3-oxoacyl-(acyl-carrier-protein) synthase 2	-1.95178	-2.4519	-0.879296	-2.6476	-2.84457
Athe_1541_carbamoyl-phosphate synthase_ large subunit	-0.869188	-2.36443	-0.327135	-2.57815	0.312654
Athe_1170_signal recognition particle-docking protein FtsY	0.355225	-1.58929	0.923029	0.45623	-2.0825
Athe_0009_secreted protein	-0.499383	-0.412395	-3.82745	0.696416	-1.29232
Athe_2028_glycoside hydrolase family 4	-1.79754	-0.453929	1.41658	-0.5279	-0.350697
Athe_2255_glutamyl-tRNA synthetase	-5.87774	-2.61567	-0.0470794	-4.4907	-2.76626
Athe_2654_hypothetical protein	-4.09893	0.356443	-3.26538	-1.0133	-1.92682
Athe_0216_phage shock protein A_ PspA	-0.709826	0.398366	3.4744	0.524981	1.12259
Athe_0889_hypothetical protein	-0.727303	-0.192151	0.641357	-0.656251	-0.739094
Athe_1397_hypothetical protein	-2.45105	0.602058	-1.17541	0.806832	0.70191
Athe_0594_Cellulase	0.075572	2.77025	-1.60672	-0.895947	0.805847
Athe_0399_extracellular solute-binding protein family 1	-0.0966444	0.146907	-4.32175	-1.96188	1.46188
Athe_1653_flagellar hook-associated 2 domain protein	0.476823	-2.13253	-3.68398	-0.2253	0.449944
Athe_1323_HutP family protein	-2.10604	-0.228647	0.884837	0.631003	0.111772
Athe_1869_NHL repeat containing protein	-0.622467	0.337475	2.05436	3.49035	1.84164
Athe_1761_2-alkenal reductase	-0.0679986	1.93169	-0.953124	1.95358	3.09167
Athe_1230_Patatin	-3.11722	-2.95636	0.581476	0.539625	-0.146374
Athe_2330_extracellular solute-binding protein family 1	0.486564	-0.698253	-2.26189	0.577665	-0.182964
Athe_2720_hypothetical protein	-0.499243	4.055	0.910103	4.94984	3.24403
Athe_1568_nitroreductase	0.737239	-0.706584	-2.01094	-1.18951	-1.90888
Athe_1870_hypothetical protein	0.330619	1.57339	1.4914	1.04905	1.8617
Athe_1424_ATP synthase F1_ beta subunit	-1.90024	-2.67336	0.622899	-1.9129	-0.639062
Athe_0819_5-carboxymethyl-2-hydroxymuconate Delta-isomerase	1.20091	-2.41061	0.210326	1.47615	-2.5276
Athe_1783_basic membrane lipoprotein	0.361145	0.284353	-0.0671336	2.03095	1.15086
Athe_0152_Acetyl xylan esterase	-1.79894	-4.03228	-0.829246	-1.54096	0.0770245
Athe_1349_isoleucyl-tRNA synthetase	-2.08902	-1.63523	2.02577	-1.27611	-1.40908
Athe_2302_hypothetical protein	-0.339504	0.651686	1.90864	-1.38207	1.96462

## Sheet: switchgrass
Table S4 Switchgrass
Protein	SWG_XYLO	SWG_CB	SWG_GLU	SWG_AVI	SWG_XYLN
Athe_0614_extracellular solute-binding protein family 1	8.8331	8.354	8.14324	1.69848	-0.0705484
Athe_2463_hypothetical protein	-4.37712	-0.394173	-0.27186	-0.267781	-4.25661
Athe_0765_peptidase M16 domain protein	-4.79565	-5.68268	-5.64571	-4.85577	0.0446024
Athe_0089_Endo-1_4-beta-xylanase	-0.205133	-0.201873	-0.168127	0.219748	-5.2182
Athe_0843_3-phosphoshikimate 1-carboxyvinyltransferase	-3.78018	-4.78636	-5.1106	-4.78882	-3.20747
Athe_0535_3D domain protein	-4.6995	1.36996	-0.0978584	0.575488	0.235522
Athe_0942_hypothetical protein	1.16259	-1.78946	-0.973149	-2.46872	1.47128
Athe_0181_extracellular solute-binding protein family 1	2.43522	4.02719	3.7045	0.881801	0.463568
Athe_0287_hypothetical protein	-1.49065	-3.41357	-1.47398	-1.27487	-0.938958
Athe_1918_L-lactate dehydrogenase	-5.63809	-3.71893	-4.67904	-4.56776	0.4568
Athe_2052_extracellular solute-binding protein family 1	3.25075	4.65121	3.57647	0.0536788	4.3003
Athe_2264_periplasmic binding protein/LacI transcriptional regulator	-0.681381	5.81771	1.1176	1.52862	1.46234
Athe_1080_cell wall hydrolase/autolysin	-0.180388	1.91853	3.26231	3.51885	-0.315158
Athe_1263_tryptophan RNA-binding attenuator protein	-5.4621	-4.41846	-4.88345	-3.9171	3.48176
Athe_0943_hypothetical protein	5.32456	0.11356	0.639289	0.759146	1.85885
Athe_0290_hypothetical protein	-0.735143	-2.70818	-0.904426	-1.2869	-0.402554
Athe_1128_aminotransferase class I and II	-2.432	-2.23218	-2.76134	-2.67273	0.614998
Athe_0532_hypothetical protein	0.73372	0.643822	0.00466156	4.10787	-0.122314
Athe_0477_Rubrerythrin	-3.65701	0.137738	-1.45988	-0.433936	-0.262513
Athe_2018_hypothetical protein	-3.9233	-0.181673	-1.50903	-0.763941	-0.0687342
Athe_1565_hypothetical protein	-5.82273	-4.51495	-4.16914	-3.11004	-3.21612
Athe_0460_glycosyltransferase 36	-2.82489	-3.10929	-1.55776	-4.79617	-0.148081
Athe_0847_extracellular solute-binding protein family 1	2.79188	5.01121	6.86643	0.610403	-2.98942
Athe_2003_NA	-3.80404	1.13316	0.292839	-0.203288	0.281464
Athe_0849_extracellular solute-binding protein family 1	0.382585	1.26343	-0.11532	-1.79347	-6.06802
Athe_2310_extracellular solute-binding protein family 1	4.11727	3.78971	3.7665	0.0443287	3.24435
Athe_1156_3-oxoacyl-(acyl-carrier-protein) reductase	-0.546789	-3.42801	-2.70601	1.02945	-0.120136
Athe_2729_hypothetical protein	-3.21736	-3.37526	-4.42966	2.92461	0.351221
Athe_1360_translation initiation factor_ aIF-2BI family	-1.56558	0.2033	-0.547792	-1.39425	3.63024
Athe_1860_glycoside hydrolase family 48	0.191211	-0.749393	0.355416	2.13764	0.721999
Athe_2574_extracellular solute-binding protein family 1	0.607371	1.89545	0.21882	0.958726	-1.7944
Athe_0610_glycoside hydrolase starch-binding	3.53072	4.65958	3.98304	4.13638	-0.38367
Athe_0597_extracellular solute-binding protein family 1	1.83482	-0.632592	3.84132	-0.443328	1.95398
Athe_1857_glycoside hydrolase family 48	-0.413741	-1.24073	-0.183474	1.71841	0.0858752
Athe_2091_extracellular solute-binding protein family 1	-3.08632	-0.779815	-2.13917	-1.0175	-4.97084
Athe_0459_glycosyltransferase 36	-3.44232	-3.15759	-1.78847	-4.70177	1.26109
Athe_0823_UBA/THIF-type NAD/FAD binding protein	-1.27897	-3.84377	-2.79659	-4.72013	0.814236
Athe_0846_histidinol-phosphate aminotransferase	-3.69652	-3.90496	-3.80938	-2.9004	-1.52181
Athe_1880_hypothetical protein	2.02411	3.77822	2.49033	1.09217	0.783681
Athe_2285_hypothetical protein	-6.07842	-2.08066	-3.11863	-2.03114	-3.1813
Athe_0664_branched-chain amino acid aminotransferase	-5.93973	-4.90456	-5.56505	-6.24117	-3.9486
Athe_2240_hypothetical protein	-4.11516	-0.632033	-1.73735	-2.67144	-3.57975
Athe_0106_ABC transporter related	-0.366098	-1.86822	-3.84303	-0.817091	-0.865876
Athe_1664_flagellin domain protein	2.23736	2.07131	0.44298	1.70295	3.61356
Athe_1865_glycoside hydrolase family 9	-0.0546716	-0.142417	0.947346	1.75123	-0.0527121
Athe_0297_hypothetical protein	-0.465851	-1.8851	-0.00030899	-0.958039	-0.158684
Athe_2464_hypothetical protein	-1.055	1.62726	0.477129	1.26482	-1.96066
Athe_2303_S-layer domain protein	0.152691	1.56112	1.27201	1.14503	-0.020462
Athe_0345_Xylose isomerase domain protein TIM barrel	0.560886	-1.37114	-1.91807	-3.55283	2.71412
Athe_0264_hypothetical protein	-0.324034	-1.81534	-0.154483	-0.798927	-0.179798
Athe_0307_methionyl-tRNA synthetase	-2.56999	-0.532953	-1.14472	-1.6538	-0.171251
Athe_0077_S-layer domain protein	-2.76502	-0.0515916	1.93141	-2.64945	-0.952311
Athe_1164_Stage V sporulation protein S	4.35991	2.27858	0.598923	3.94438	3.4854
Athe_0434_hypothetical protein	-2.37105	-0.822018	0.856473	0.434066	-3.60837
Athe_1866_Mannan endo-1_4-beta-mannosidase._ Cellulase	1.20503	0.551673	1.81496	2.21403	0.956715
Athe_2337_flagellar basal-body rod protein FlgG	-1.54162	0.196869	-2.0563	0.1973	2.10927
Athe_2295_S-layer domain protein	-3.53813	0.629111	-0.404412	-3.35068	-2.63509
Athe_2039_D-alanine/D-alanine ligase	-3.1065	-2.66941	-3.17125	-2.78797	-0.463568
Athe_1859_glycoside hydrolase family 5	0.926814	0.144404	1.29689	2.21343	0.73155
Athe_0222_hypothetical protein	-0.512223	0.651249	0.561125	-1.09798	1.41072
Athe_1630_methyl-accepting chemotaxis sensory transducer	-1.05834	-0.518592	-2.76747	-0.42502	-0.229082
Athe_1867_glycoside hydrolase family 48	0.586816	-0.525072	0.797625	1.86761	0.877095
Athe_1768_methyl-accepting chemotaxis sensory transducer	-4.15607	1.56385	-2.65428	1.24675	-1.0085
Athe_0105_D-xylose ABC transporter_ periplasmic substrate-binding protein	-1.98141	-1.14345	-4.29985	-0.431587	-1.89764
Athe_2347_hypothetical protein	-3.23606	-0.678027	0.17323	0.406086	0.247919
Athe_0609_pullulanase_ type I	1.63179	2.43626	2.48033	1.19805	-1.5338
Athe_0531_AAA ATPase	-1.03053	0.646159	-0.552839	-0.0109418	1.61946
Athe_1523_FAD-dependent pyridine nucleotide-disulphide oxidoreductase	-0.624681	-2.39004	-3.17392	-1.08443	1.89386
Athe_0032_KWG Leptospira repeat protein	0.157206	2.42206	0.23843	2.967	0.373243
Athe_2340_carboxyl-terminal protease	-3.58382	0.928461	-1.86986	-2.21599	-3.19937
Athe_1068_ribosomal protein L31	1.43582	-1.13005	-2.69101	0.47024	0.0189457
Athe_1725_adenylate kinase	2.06783	1.3163	1.34131	2.59957	3.03534
Athe_1855_Pectate disaccharide-lyase	0.319754	1.3133	1.90693	0.45138	1.24941
Athe_1854_Pectate lyase	0.533316	1.46498	1.6538	0.819038	1.32609
Athe_1727_ribosomal protein L15	-0.674434	2.08634	0.322818	2.49108	2.94546
Athe_1509_heat shock protein Hsp20	-5.04227	0.214292	-0.997263	-1.35558	-2.62791
Athe_2554_extracellular solute-binding protein family 1	0.747837	-0.787506	4.03025	-1.06843	1.08569
Athe_0206_methyl-accepting chemotaxis sensory transducer	-3.76539	-0.907014	-4.7523	-1.33335	-1.78885
Athe_0709_ATP-dependent Clp protease_ proteolytic subunit ClpP	-4.55228	-2.86244	-4.23009	-2.41929	-0.212406
Athe_2368_hypothetical protein	0.886712	3.53967	3.35315	0.853286	0.482134
Athe_0668_hypothetical protein	-0.719367	-1.01213	-1.04634	-1.20013	0.119948
Athe_0161_hypothetical protein	-1.29191	-1.38168	-1.14922	-1.797	-0.123054
Athe_1573_hypothetical protein	-2.25245	2.13072	2.99376	-1.27884	-0.947365
Athe_0174_extracellular solute-binding protein family 1	3.94949	4.42502	3.73577	4.18331	3.59282
Athe_0908_hypothetical protein	-3.65601	-4.22347	-3.18792	-6.97358	-4.6509
Athe_0523_Extracellular ligand-binding receptor	-1.65576	0.623004	0.0481841	0.429192	-1.10419
Athe_2383_2-deoxy-D-gluconate 3-dehydrogenase	-6.09232	-1.4177	-2.11593	-4.882	-0.761391
Athe_1861_PpiC-type peptidyl-prolyl cis-trans isomerase	-0.411764	2.47684	2.17202	0.844085	1.53545
Athe_1158_3-oxoacyl-(acyl-carrier-protein) synthase 2	-1.07248	-1.96527	-1.5726	-1.7683	0.879296
Athe_1541_carbamoyl-phosphate synthase_ large subunit	-0.542053	0.639788	-2.0373	-2.25101	0.327135
Athe_1170_signal recognition particle-docking protein FtsY	-0.567803	-3.00553	-2.51232	-0.466799	-0.923029
Athe_0009_secreted protein	3.32807	2.53513	3.41506	4.52387	3.82745
Athe_2028_glycoside hydrolase family 4	-3.21412	-1.76727	-1.87051	-1.94448	-1.41658
Athe_2255_glutamyl-tRNA synthetase	-5.83066	-2.71918	-2.56859	-4.44362	0.0470794
Athe_2654_hypothetical protein	-0.833555	1.33856	3.62182	2.25207	3.26538
Athe_0216_phage shock protein A_ PspA	-4.18423	-2.35181	-3.07604	-2.94942	-3.4744
Athe_0889_hypothetical protein	-1.36866	-1.38045	-0.833508	-1.29761	-0.641357
Athe_1397_hypothetical protein	-1.27563	1.87732	1.77747	1.98224	1.17541
Athe_0594_Cellulase	1.68229	2.41257	4.37697	0.710776	1.60672
Athe_0399_extracellular solute-binding protein family 1	4.22511	5.78363	4.46866	2.35987	4.32175
Athe_1653_flagellar hook-associated 2 domain protein	4.1608	4.13393	1.55145	3.45868	3.68398
Athe_1323_HutP family protein	-2.99088	-0.773066	-1.11348	-0.253835	-0.884837
Athe_1869_NHL repeat containing protein	-2.67683	-0.212724	-1.71689	1.43599	-2.05436
Athe_1761_2-alkenal reductase	0.885125	4.04479	2.88481	2.90671	0.953124
Athe_1230_Patatin	-3.6987	-0.72785	-3.53783	-0.0418507	-0.581476
Athe_2330_extracellular solute-binding protein family 1	2.74846	2.07893	1.56364	2.83956	2.26189
Athe_2720_hypothetical protein	-1.40935	2.33393	3.1449	4.03974	-0.910103
Athe_1568_nitroreductase	2.74818	0.102062	1.30436	0.821428	2.01094
Athe_1870_hypothetical protein	-1.16078	0.370299	0.0819845	-0.442356	-1.4914
Athe_1424_ATP synthase F1_ beta subunit	-2.52314	-1.26196	-3.29626	-2.5358	-0.622899
Athe_0819_5-carboxymethyl-2-hydroxymuconate Delta-isomerase	0.990588	-2.73792	-2.62093	1.26582	-0.210326
Athe_1783_basic membrane lipoprotein	0.428279	1.21799	0.351487	2.09809	0.0671336
Athe_0152_Acetyl xylan esterase	-0.969696	0.90627	-3.20303	-0.711714	0.829246
Athe_1349_isoleucyl-tRNA synthetase	-4.11479	-3.43485	-3.66101	-3.30188	-2.02577
Athe_2302_hypothetical protein	-2.24814	0.055987	-1.25695	-3.29071	-1.90864
