# Supplementary material for: The diversity and specificity of the extracellular proteome in the cellulolytic bacterium Caldicellulosiruptor bescii is driven by the nature of the cellulosic growth substrate
Source: Biotechnol Biofuels. 2018 Mar 23;11:80. doi: 10.1186/s13068-018-1076-1 (PMC5865380; doi:10.1186/s13068-018-1076-1)
Supplement: Supplementary file 5 — Additional file 5: Table S5. Significantly differentially abundant Proteins of Unknown Functions (PUFs) obtained by binary substrates comparison. [file 13068_2018_1076_MOESM5_ESM.xlsx]

## Sheet: Table S5
Table S5 Significantly differentially abundant Proteins of Unknown Functions (PUFs) obtained by binary substrates comparison
Protein	Comparison	Pval	FoldChange
Athe_2018	XYLO_SWG	0.00300767	3.9233
Athe_2018	XYLN_XYLO	0.00462682	-3.85457
Athe_2018	AVI_XYLO	0.0186062	-3.15936
Athe_2018	Simple_Complex	0.0217097	1.59378
Athe_2018	CB_XYLO	0.00613375	-3.74163
Athe_2729	XYLO_SWG	0.00548306	3.21736
Athe_2729	CB_SWG	0.0325476	3.37526
Athe_2729	GLU_SWG	0.00289495	4.42966
Athe_2729	XYLN_XYLO	0.00769629	-3.56858
Athe_2729	GLU_XYLN	0.00398655	4.78088
Athe_2729	GLU_XYLO	0.00289495	1.2123
Athe_2729	Simple_Complex	1.75e-05	4.76603
Athe_2729	CB_XYLN	0.0325476	3.72648
Athe_2729	GLU_AVI	0.0325476	7.35426
Athe_2720	C6_C5	0.00177756	-4.33257
Athe_0952	CB_XYLO	0.00388499	6.23757
Athe_0952	C6_C5	0.0034224	3.86683
Athe_0998	Simple_Complex	0.0173788	2.258
Athe_0943	XYLO_SWG	0.0269072	-5.32456
Athe_0943	XYLN_XYLO	0.0351158	3.46571
Athe_0943	GLU_XYLN	0.0278177	1.21956
Athe_0943	GLU_XYLO	0.0269072	4.68528
Athe_0943	XYLN_SWG	0.0269072	-1.85885
Athe_0943	AVI_XYLO	0.0278177	4.56542
Athe_0943	CB_XYLN	0.0278177	1.74529
Athe_0943	CB_XYLO	0.0269072	5.21101
Athe_0943	C6_C5	0.00127824	3.0877
Athe_0909	C6_C5	0.048025	-0.724589
Athe_0135	C6_C5	0.0166994	2.27502
Athe_1880	CB_SWG	0.010329	-3.77822
Athe_1880	AVI_CB	0.010329	2.68604
Athe_1880	Simple_Complex	0.000171464	-2.13893
Athe_1880	CB_XYLN	0.010329	-2.99454
Athe_1880	CB_XYLO	0.0107973	-1.75411
Athe_2347	Simple_Complex	0.0398402	1.46496
Athe_2719	C6_C5	0.0284064	-1.08323
Athe_0889	XYLO_SWG	0.0219693	1.36866
Athe_0668	C6_C5	0.0116878	0.786489
Athe_1871	C6_C5	0.0137576	-1.66662
Athe_0434	XYLN_XYLO	0.043176	1.23731
Athe_0434	GLU_XYLN	0.0386467	-4.46484
Athe_0434	GLU_XYLO	0.043176	-3.22753
Athe_0434	XYLN_SWG	0.043176	3.60837
Athe_0434	AVI_XYLN	0.0386467	-4.04243
Athe_0434	C6_C5	0.000253069	-3.14589
Athe_0287	GLU_CB	0.00848216	-1.93959
Athe_0287	XYLO_SWG	0.0277224	1.49065
Athe_0287	CB_SWG	0.00461544	3.41357
Athe_0287	GLU_SWG	0.0374651	1.47398
Athe_0287	XYLN_XYLO	0.0224132	-0.551693
Athe_0287	AVI_CB	0.0224132	-2.1387
Athe_0287	Simple_Complex	0.00399495	1.38813
Athe_0287	CB_XYLN	0.00412865	2.47461
Athe_0287	CB_XYLO	0.00461544	1.92292
Athe_2003	XYLO_SWG	0.0356339	3.80404
Athe_2003	XYLN_XYLO	0.0356339	-4.08551
Athe_2003	GLU_XYLO	0.0356339	-4.09688
Athe_2003	AVI_XYLO	0.0363327	-3.60075
Athe_2003	CB_XYLO	0.0356339	-4.9372
Athe_2003	C6_C5	0.0281446	-2.16888
Athe_0532	AVI_SWG	0.00020475	-4.10787
Athe_0532	AVI_XYLN	0.00020475	-4.23018
Athe_0532	AVI_XYLO	0.0404661	-3.37415
Athe_0532	AVI_CB	0.0102829	-3.46405
Athe_0532	GLU_AVI	0.000560095	4.10321
Athe_1397	GLU_XYLO	0.0263716	-3.0531
Athe_1397	CB_XYLO	0.0263716	-3.15296
Athe_1397	C6_C5	0.012189	-1.92911
Athe_1573	C6_C5	0.0199893	-2.88179
Athe_2558	XYLN_XYLO	0.0496654	1.234
Athe_0290	GLU_CB	0.0135588	-1.80376
Athe_0290	CB_SWG	0.0135588	2.70818
Athe_0290	GLU_XYLN	0.0200502	0.501872
Athe_0290	Simple_Complex	0.0429198	0.886101
Athe_0290	CB_XYLN	0.0135588	2.30563
Athe_0290	CB_XYLO	0.0135588	1.97304
Athe_0290	C6_C5	0.0156094	1.06433
Athe_0082	XYLO_SWG	0.00457561	4.43496
Athe_0082	XYLN_SWG	0.0126577	4.36624
Athe_0082	C6_C5	0.03711	-2.21981
Athe_0545	GLU_SWG	0.0382938	4.71355
Athe_0545	GLU_XYLN	0.0382938	5.218
Athe_0159	GLU_CB	0.0114211	1.27831
Athe_0159	CB_SWG	0.00016275	3.92234
Athe_0159	GLU_SWG	0.0001295	5.20065
Athe_0159	GLU_XYLN	0.00012075	5.22599
Athe_0159	Simple_Complex	0.0195049	3.00372
Athe_0159	CB_XYLN	0.00012075	3.94768
Athe_2285	XYLO_SWG	0.0380622	6.07842
Athe_2285	XYLN_XYLO	0.0380622	-2.89712
Athe_2285	GLU_XYLO	0.0380622	-2.95979
Athe_2285	AVI_XYLO	0.0380622	-4.04727
Athe_2285	Simple_Complex	0.0381427	2.02175
Athe_2285	CB_XYLO	0.0380622	-3.99776
Athe_2285	C6_C5	0.00723708	-2.21973
Athe_2368	Simple_Complex	0.00502461	-2.14804
Athe_2368	C6_C5	0.0346489	-1.89762
Athe_0942	GLU_XYLN	0.00492558	2.44443
Athe_0942	GLU_XYLO	0.0101464	2.13574
Athe_0942	AVI_SWG	0.0388196	2.46872
Athe_0942	AVI_XYLN	0.00348805	3.94
Athe_0942	AVI_XYLO	0.00348805	3.63131
Athe_0942	CB_XYLN	0.00348805	3.26074
Athe_0942	CB_XYLO	0.00453311	2.95205
Athe_0942	GLU_AVI	0.0455456	-1.49558
Athe_0942	C6_C5	6.63e-07	3.06073
Athe_1565	XYLO_SWG	0.00384916	5.82273
Athe_1565	CB_SWG	0.0210509	4.51495
Athe_1565	GLU_SWG	0.0210509	4.16914
Athe_1565	XYLN_XYLO	0.0244906	-2.60661
Athe_1565	AVI_SWG	0.0380229	3.11004
Athe_1565	XYLN_SWG	0.0244906	3.21612
Athe_1565	AVI_XYLO	0.0380229	-2.71269
Athe_1565	Simple_Complex	0.00113374	2.72688
Athe_1368	Simple_Complex	0.0355842	2.40934
Athe_0222	XYLN_XYLO	0.0207146	-1.92294
Athe_0222	XYLN_SWG	0.0207146	-1.41072
Athe_0222	AVI_XYLN	0.0420592	2.5087
Athe_0908	CB_SWG	0.0248277	4.22347
Athe_0908	AVI_SWG	0.0254618	6.97358
Athe_0908	XYLN_SWG	0.0248277	4.6509
Athe_2463	XYLO_SWG	0.0029647	4.37712
Athe_2463	GLU_XYLN	0.00348364	-3.98475
Athe_2463	GLU_XYLO	0.0029647	-4.10526
Athe_2463	XYLN_SWG	0.0029647	4.25661
Athe_2463	AVI_XYLN	0.00356595	-3.98883
Athe_2463	AVI_XYLO	0.0029647	-4.10934
Athe_2463	CB_XYLN	0.0029647	-3.86244
Athe_2463	CB_XYLO	0.0029647	-3.98295
Athe_2463	C6_C5	2.26e-09	-4.00561
Athe_2240	XYLO_SWG	0.0379289	4.11516
Athe_2240	CB_XYLN	0.0391794	-2.94772
Athe_2240	CB_XYLO	0.00428002	-3.48313
Athe_2240	C6_C5	0.00192334	-2.16717
Athe_1366	GLU_SWG	0.0282612	4.85668
Athe_1366	Simple_Complex	0.0486061	2.23794
Athe_1870	C6_C5	0.00149766	-1.32941
Athe_2464	XYLN_XYLO	0.0456762	0.905661
Athe_2464	XYLN_SWG	0.0306252	1.96066
Athe_2464	AVI_XYLN	0.0427474	-3.22548
Athe_2464	CB_XYLN	0.0229634	-3.58793
Athe_2464	CB_XYLO	0.0306252	-2.68226
Athe_2464	C6_C5	0.000141329	-2.63091
