# Supplementary material for: The diversity and specificity of the extracellular proteome in the cellulolytic bacterium Caldicellulosiruptor bescii is driven by the nature of the cellulosic growth substrate
Source: Biotechnol Biofuels. 2018 Mar 23;11:80. doi: 10.1186/s13068-018-1076-1 (PMC5865380; doi:10.1186/s13068-018-1076-1)
Supplement: Supplementary file 6 — Additional file 6: Table S6. Interproscan annotations of significant Proteins of Unknown Functions (PUFs) that contains signal peptide and obtained by binary substrates. [file 13068_2018_1076_MOESM6_ESM.xlsx]

## Sheet: interproscan_Hypo
Table S6 Interproscan annotations of significant Proteins of Unknown Functions (PUFs) that contains signal peptide and obtained by binary substrates comparison
Locus_tag	Sequence Length	Analysis	Signature Accession	Signature Description	Start location	Stop location	Score (E-value)	StatusÊ	Date	InterPro annotations - accession	InterPro annotations - description
Athe_0222	237	Coils	Coil		101	122	-	T	14-07-2016
Athe_0222	237	SUPERFAMILY	SSF109998		51	224	4.71e-09	T	14-07-2016	IPR008880	Trigger factor, C-terminal, bacterial	GO:0006457|GO:0015031
Athe_0222	237	Coils	Coil		127	148	-	T	14-07-2016
Athe_2285	76	Coils	Coil		48	76	-	T	14-07-2016
Athe_1290	117	Gene3D	G3DSA:3.40.1390.20		3	106	1.1e-11	T	14-07-2016
Athe_1290	117	Pfam	PF07085	DRTGG domain	6	106	1e-08	T	14-07-2016	IPR010766	DRTGG
Athe_1290	117	SUPERFAMILY	SSF75138		1	108	9.03e-19	T	14-07-2016
Athe_2018	457	Pfam	PF09376	NurA domain	62	439	4.1e-21	T	14-07-2016	IPR018977	NurA domain
Athe_1830	98	Gene3D	G3DSA:3.90.10.10		4	94	0.00024	T	14-07-2016
Athe_1830	98	Pfam	PF13451	Probable zinc-binding domain	3	50	3.1e-25	T	14-07-2016	IPR025306	Probable zinc-binding domain
Athe_2559	151	SUPERFAMILY	SSF54593		11	139	2.23e-20	T	14-07-2016
Athe_2559	151	Gene3D	G3DSA:3.10.180.10		13	149	4.4e-25	T	14-07-2016
Athe_2559	151	Pfam	PF13669	Glyoxalase/Bleomycin resistance protein/Dioxygenase superfamily	13	134	3.2e-31	T	14-07-2016
Athe_1631	84	Gene3D	G3DSA:3.30.70.1150		4	82	1.5e-13	T	14-07-2016	IPR014864	Transcription factor, NikR, nickel binding C-terminal
Athe_1631	84	SUPERFAMILY	SSF55021		4	82	7.55e-17	T	14-07-2016
Athe_1631	84	Coils	Coil		55	76	-	T	14-07-2016
Athe_1880	145	ProSitePatterns	PS00409	Prokaryotic N-terminal methylation site.	14	34	-	T	14-07-2016	IPR001120	Prokaryotic N-terminal methylation site
Athe_1880	145	SUPERFAMILY	SSF54523		16	115	9.42e-18	T	14-07-2016
Athe_1880	145	TIGRFAM	TIGR02532	IV_pilin_GFxxxE: prepilin-type N-terminal cleavage/methylation domain	14	36	2.4e-09	T	14-07-2016	IPR012902	Prepilin-type cleavage/methylation, N-terminal
Athe_1880	145	Gene3D	G3DSA:3.30.700.10		16	83	4.4e-16	T	14-07-2016
Athe_1880	145	Pfam	PF13544	Type IV pilin N-term methylation site GFxxxE	10	31	1.6e-07	T	14-07-2016
Athe_1123	95	SUPERFAMILY	SSF75471		1	93	5.49e-29	T	14-07-2016	IPR001890	RNA-binding, CRM domain	GO:0003723
Athe_1123	95	TIGRFAM	TIGR00253	RNA_bind_YhbY: putative RNA-binding protein, YhbY family	2	94	6.3e-23	T	14-07-2016	IPR017924	RNA-binding protein YhbY	GO:0003723
Athe_1123	95	ProSiteProfiles	PS51295	CRM domain profile.	1	95	23.112	T	14-07-2016	IPR001890	RNA-binding, CRM domain	GO:0003723
Athe_1123	95	SMART	SM01103		2	85	3.4e-39	T	14-07-2016	IPR001890	RNA-binding, CRM domain	GO:0003723
Athe_1123	95	Gene3D	G3DSA:3.30.110.60		1	94	1e-33	T	14-07-2016	IPR001890	RNA-binding, CRM domain	GO:0003723
Athe_1123	95	Pfam	PF01985	CRS1 / YhbY (CRM) domain	2	85	7.7e-29	T	14-07-2016	IPR001890	RNA-binding, CRM domain	GO:0003723
Athe_2630	317	Gene3D	G3DSA:1.10.1030.10		281	315	0.00075	T	14-07-2016	IPR005480	Carbamoyl-phosphate synthetase, large subunit oligomerisation domain		MetaCyc: PWY-5154|KEGG: 00240+6.3.5.5|KEGG: 00250+6.3.5.5|UniPathway: UPA00070|UniPathway: UPA00068
Athe_2630	317	Pfam	PF04754	Putative transposase, YhgA-like	8	205	1.4e-35	T	14-07-2016	IPR006842	Transposase (putative), YhgA-like
Athe_2630	317	TIGRFAM	TIGR01784	T_den_put_tspse: conserved hypothetical protein	10	311	1.2e-23	T	14-07-2016	IPR010106	Conserved hypothetical protein CHP01784
Athe_2729	70	Pfam	PF11148	Protein of unknown function (DUF2922)	3	68	1.3e-22	T	14-07-2016	IPR021321	Protein of unknown function DUF2922
Athe_2347	391	Coils	Coil		101	122	-	T	14-07-2016
Athe_2347	391	Coils	Coil		49	100	-	T	14-07-2016
Athe_2347	391	Pfam	PF12679	ABC-2 family transporter protein	2	389	1.7e-31	T	14-07-2016
Athe_1281	76	ProSiteProfiles	PS51350	PTS HPR domain profile.	1	76	12.934	T	14-07-2016	IPR000032	Phosphotransferase system, phosphocarrier HPr protein-like	GO:0009401|GO:0005351
Athe_1281	76	Gene3D	G3DSA:3.30.1340.10		15	75	1.6e-10	T	14-07-2016	IPR000032	Phosphotransferase system, phosphocarrier HPr protein-like	GO:0009401|GO:0005351
Athe_1281	76	SUPERFAMILY	SSF55594		15	75	2.22e-12	T	14-07-2016	IPR000032	Phosphotransferase system, phosphocarrier HPr protein-like	GO:0009401|GO:0005351
Athe_1281	76	Pfam	PF00381	PTS HPr component phosphorylation site	15	75	4.9e-10	T	14-07-2016	IPR005698	Phosphotransferase system, phosphocarrier HPr protein	GO:0009401|GO:0005351
Athe_0532	295	Coils	Coil		110	131	-	T	14-07-2016
Athe_0532	295	Pfam	PF10925	Protein of unknown function (DUF2680)	201	240	2.4e-05	T	14-07-2016	IPR024485	Protein of unknown function DUF2680
Athe_2677	331	Pfam	PF04754	Putative transposase, YhgA-like	8	201	3.9e-32	T	14-07-2016	IPR006842	Transposase (putative), YhgA-like
Athe_2677	331	TIGRFAM	TIGR01784	T_den_put_tspse: conserved hypothetical protein	8	325	4.7e-15	T	14-07-2016	IPR010106	Conserved hypothetical protein CHP01784
Athe_0416	122	Gene3D	G3DSA:1.20.1260.10		5	74	6.6e-10	T	14-07-2016	IPR012347	Ferritin-related
Athe_0416	122	SUPERFAMILY	SSF47240		7	86	2.5e-16	T	14-07-2016	IPR009078	Ferritin/ribonucleotide reductase-like	GO:0016491|GO:0055114|GO:0046914
Athe_2116	452	Gene3D	G3DSA:3.20.70.20		1	452	1.5e-199	T	14-07-2016
Athe_2116	452	Coils	Coil		42	63	-	T	14-07-2016
Athe_2116	452	Pfam	PF05167	Uncharacterised ACR (DUF711)	12	424	1e-163	T	14-07-2016	IPR007841	Uncharacterised protein family UPF0210
Athe_2116	452	Hamap	MF_01221	UPF0210 protein <locus_tag>.	2	452	47.322	T	14-07-2016	IPR007841	Uncharacterised protein family UPF0210
Athe_2116	452	SUPERFAMILY	SSF51998		3	447	1.28e-163	T	14-07-2016
Athe_2019	700	Pfam	PF01935	Domain of unknown function DUF87	224	446	6.3e-13	T	14-07-2016	IPR002789	Domain of unknown function DUF87
Athe_2019	700	Pfam	PF12846	AAA-like domain	573	658	8.9e-11	T	14-07-2016
Athe_2019	700	Gene3D	G3DSA:3.40.50.300		223	317	1.4e-23	T	14-07-2016
Athe_2019	700	Gene3D	G3DSA:3.40.50.300		532	657	1.4e-23	T	14-07-2016
Athe_2019	700	SUPERFAMILY	SSF52540		224	365	1.4e-24	T	14-07-2016
Athe_2019	700	SUPERFAMILY	SSF52540		527	695	1.4e-24	T	14-07-2016
Athe_2019	700	Coils	Coil		425	453	-	T	14-07-2016
Athe_1565	170	Gene3D	G3DSA:2.30.110.10		19	166	9.3e-22	T	14-07-2016	IPR012349	FMN-binding split barrel	GO:0010181|GO:0055114|GO:0016491
Athe_1565	170	Pfam	PF01613	Flavin reductase like domain	24	165	9.7e-09	T	14-07-2016	IPR002563	Flavin reductase-like, FMN-binding	GO:0010181|GO:0016491|GO:0042602|GO:0055114
Athe_1565	170	SUPERFAMILY	SSF50475		9	170	1.18e-18	T	14-07-2016	IPR009002	FMN-binding split barrel-related
Athe_1893	213	Pfam	PF02589	Uncharacterised ACR, YkgG family COG1556	14	207	3.1e-43	T	14-07-2016	IPR003741	Domain of unknown function DUF162
Athe_1893	213	PIRSF	PIRSF020269		1	213	3.8e-93	T	14-07-2016	IPR009501	Uncharacterised conserved protein UCP020269
Athe_1389	181	SUPERFAMILY	SSF52935		1	179	8.7e-70	T	14-07-2016	IPR015795	Pyruvate kinase, C-terminal		KEGG: 00710+2.7.1.40|KEGG: 00010+2.7.1.40|KEGG: 00230+2.7.1.40|MetaCyc: PWY-2221|UniPathway: UPA00109|Reactome: REACT_474|KEGG: 00620+2.7.1.40
Athe_1389	181	PIRSF	PIRSF016138		1	178	9.4e-96	T	14-07-2016	IPR015074	Protein of unknown function DUF1867
Athe_1389	181	Gene3D	G3DSA:3.40.1380.30		1	180	6.9e-82	T	14-07-2016	IPR023161	PK-like domain
Athe_1389	181	Pfam	PF02887	Pyruvate kinase, alpha/beta domain	13	159	2.9e-22	T	14-07-2016	IPR015795	Pyruvate kinase, C-terminal		KEGG: 00710+2.7.1.40|KEGG: 00010+2.7.1.40|KEGG: 00230+2.7.1.40|MetaCyc: PWY-2221|UniPathway: UPA00109|Reactome: REACT_474|KEGG: 00620+2.7.1.40
Athe_1535	72	SUPERFAMILY	SSF140683		2	65	1.83e-15	T	14-07-2016
Athe_1535	72	Pfam	PF08984	Domain of unknown function (DUF1858)	4	57	1.8e-09	T	14-07-2016	IPR015077	Domain of unknown function DUF1858
Athe_1535	72	TIGRFAM	TIGR03980	prismane_assoc: hydrid cluster protein-associated redox disulfide domain	4	61	7.9e-26	T	14-07-2016	IPR023883	Conserved hypothetical protein CHP03980, redox-disulphide
Athe_0908	256	SUPERFAMILY	SSF55486		188	251	1.06e-12	T	14-07-2016
Athe_0908	256	SUPERFAMILY	SSF55486		62	150	1.06e-12	T	14-07-2016
Athe_0908	256	Gene3D	G3DSA:3.40.390.10		63	252	8.7e-09	T	14-07-2016	IPR024079	Metallopeptidase, catalytic domain
Athe_0908	256	Pfam	PF00413	Matrixin	67	215	5.2e-05	T	14-07-2016	IPR001818	Peptidase M10, metallopeptidase	GO:0031012|GO:0006508|GO:0008270|GO:0004222
Athe_2127	156	Coils	Coil		51	72	-	T	14-07-2016
Athe_2281	140	SUPERFAMILY	SSF88659		30	79	5.42e-05	T	14-07-2016	IPR013324	RNA polymerase sigma factor, region 3/4	GO:0006355|GO:0003677|GO:0003700|GO:0016987|GO:0006352
Athe_2281	140	Hamap	MF_00674	UPF0251 protein <locus_tag>.	2	95	22.261	T	14-07-2016	IPR002852	Uncharacterised protein family UPF0251
Athe_2281	140	Pfam	PF02001	Protein of unknown function DUF134	3	92	4.5e-24	T	14-07-2016	IPR002852	Uncharacterised protein family UPF0251
Athe_1762	621	Coils	Coil		599	620	-	T	14-07-2016
Athe_1297	129	Coils	Coil		5	26	-	T	14-07-2016
Athe_1297	129	Gene3D	G3DSA:3.40.30.10		30	124	6.6e-26	T	14-07-2016	IPR012336	Thioredoxin-like fold
Athe_1297	129	SUPERFAMILY	SSF52833		30	121	1.34e-18	T	14-07-2016	IPR012336	Thioredoxin-like fold
Athe_2470	315	Pfam	PF04754	Putative transposase, YhgA-like	8	201	3.8e-32	T	14-07-2016	IPR006842	Transposase (putative), YhgA-like
Athe_2470	315	TIGRFAM	TIGR01784	T_den_put_tspse: conserved hypothetical protein	8	309	1.2e-16	T	14-07-2016	IPR010106	Conserved hypothetical protein CHP01784
Athe_1397	111	Pfam	PF10439	Bacteriocin class II with double-glycine leader peptide	44	105	3.1e-06	T	14-07-2016	IPR019493	Bacteriocin, class IIb, lactacin-related
Athe_0024	193	SUPERFAMILY	SSF52980		5	189	2.57e-43	T	14-07-2016	IPR011335	Restriction endonuclease type II--like
Athe_0024	193	Gene3D	G3DSA:3.90.1570.10		8	189	5e-41	T	14-07-2016	IPR012296	Nuclease, putative, TT1808
Athe_0024	193	Pfam	PF05685	Putative restriction endonuclease	41	154	3e-20	T	14-07-2016	IPR008538	Domain of unknown function DUF820
Athe_2369	480	Pfam	PF14238	Domain of unknown function (DUF4340)	49	125	4.3e-08	T	14-07-2016	IPR025641	Domain of unknown function DUF4340
Athe_2369	480	Pfam	PF14238	Domain of unknown function (DUF4340)	89	223	2.8e-23	T	14-07-2016	IPR025641	Domain of unknown function DUF4340
Athe_2369	480	Pfam	PF14238	Domain of unknown function (DUF4340)	229	413	2e-12	T	14-07-2016	IPR025641	Domain of unknown function DUF4340
Athe_2368	485	Pfam	PF09822	ABC-type uncharacterized transport system	48	289	2.9e-37	T	14-07-2016	IPR019196	ABC-type uncharacterised transport system
Athe_2464	627	ProSiteProfiles	PS51257	Prokaryotic membrane lipoprotein lipid attachment site profile.	1	23	7	T	14-07-2016
Athe_1678	146	TIGRFAM	TIGR03826	YvyF: flagellar operon protein TIGR03826	1	123	5.9e-40	T	14-07-2016	IPR022258	Flagellar operon protein YvyF
Athe_0889	250	ProSiteProfiles	PS51257	Prokaryotic membrane lipoprotein lipid attachment site profile.	1	19	7	T	14-07-2016
